# Supplementary material for: SARS-CoV-2 evolution during prolonged infection in immunocompromised patients
Source: mBio. 2024 Feb 16;15(3):e00110-24. doi: 10.1128/mbio.00110-24 (PMC10936176; doi:10.1128/mbio.00110-24)
Supplement: Tables S1 to S6 [file mbio.00110-24-s0006.xlsx]

## Sheet: table_s1_prolonged-papers
Table S1. Previously published prolonged infection studies with genomic data showing prolonged infection in immunocompromised patients.
Paper	PMID	URL	Days of Infection	Evolution Rate (mutations per month)	Rate Notes	mAb Treatment Reported	mAb Drug Resistance Reported	Remdesivir Treatment Reported	Remdesivir Resistance Reported	Note	Reported Mutations of Interest	Reported B Cell Condition	Immunocompromised State	Key Findings
Baang et al.	PMID: 33089317	https://www.ncbi.nlm.nih.gov/pmc/articles/PMC7797758/	106		n	n	n	y	n	No discussion of monoclonal, resistance, or evolution rate	P1640F	CD20 bispecific antibodies	Mantle cell lymphoma, cancer chemotherapy, and associated immunosuppression	Multiple independent hosptial admissions over the course of infection, subject can shed virus for many more weeks than expected.
Choi et al.	PMID: 33176080	https://www.ncbi.nlm.nih.gov/pmc/articles/PMC7673303/	152		accelerated	n	n	y	n	Accelerated evolution with no number	P9L, del12-18, del141-143, Y144-, Y144F, Q183H, N440D, T478K, E484K, E484Q, F486I, Y489H, Q493K, S494P, N501Y, I870V, A1020S	Rituximab	Severe antiphospholipid syndrome complicated by diffuse alveolar hemorrhage	Ongoing infection with rapid viral evolution, with most amino acid changes located in the spike gene and the receptor-binding domain of the virus, despite these regions making up only a small portion of the entire genome. Infectious virus was detected in nasopharyngeal samples on days 75 and 143, and detailed immune response data, including B-cell and T-cell reactions, are provided in supplementa…
Avanzato et al.	PMID: 33248470	https://www.ncbi.nlm.nih.gov/pmc/articles/PMC7640888/	105		n	n	n	n	n	No discussion of monoclonal, resistance, or evolution rate	del141-144	None	Chronic lymphocytic leukemia and acquired hypogammaglobulinemia	Changing dominant viral variants, yet its replication rate remained unchanged in specific cells and human tissues.
Hensley et al.	PMID: 33507235	https://www.ncbi.nlm.nih.gov/pmc/articles/PMC7929077/	74		n	n	n	y	n	No discussion of monoclonal, resistance, or evolution rate	Y144 deletion, D215G, N501T		Chimeric antigen receptor-modified T-cell therapy recipient	Believed to be intrahost evolution within the subject and possible prolonged transmission from patient is possible from the high titers that were collected.
Kemp et al.	PMID: 33545711	https://www.ncbi.nlm.nih.gov/pmc/articles/PMC7610568/	101		accelerated - reported by other groups but not from their own	n	n	y	n	Suggests accelerated rate but no good presentation of data. no discussion of monoclonal, resistance, or evolution rate. Have equation for rates but do not show anything than pairwise distance and phylogenetic trees	del69-70, D796H, Y200H, T240I, S13I, W64G, P330S, P812S	Rituximab	Previous Marginal B cell lymphoma with chemotherapy treatment	Suspsected strong selection on SARS-CoV-2 during convalescent plasma therapy.
Tarhini et al.	PMID: 33556961	https://www.ncbi.nlm.nih.gov/pmc/articles/PMC7928754/	75		n	n	n	n	n	No discussion of monoclonal, resistance, or evolution rate. Have equation for rates but do not show anything than pairwise distance and phylogenetic trees	None	None	HIV	Different immunocompromised states can be associated with prolonged infection.
Tarhini et al.	PMID: 33556961	https://www.ncbi.nlm.nih.gov/pmc/articles/PMC7928754/	103		n	n	n	n	n	No discussion of monoclonal, resistance, or evolution rate. Have equation for rates but do not show anything than pairwise distance and phylogenetic trees	None	None	Diabetes mellitus and chronic kidney disease	Different immunocompromised states can be associated with prolonged infection.
Truong et al.	PMID: 33915337	https://www.ncbi.nlm.nih.gov/pmc/articles/PMC8072072/	250	0.5	(0.5 mutations per month) 2.01e-4 subs per site per year	n	n	n	n	No background comparison	T95I, del145, del141-144, T22I	Low CD19	B-cell acute lymphocytic leukaemia prolonged pancytopenia including B-cell aplasia after CAR-T infusion	Replication and infectivity for up to 162 days.
Truong et al.	PMID: 33915337	https://www.ncbi.nlm.nih.gov/pmc/articles/PMC8072072/	162	3.4	(3.4 mutations per month) 1.38e-3 subs per site per year	n	n	y	n	No background comparison	I197T, S13I, K97M, del141-143, R190K, V483A, E484K, N211K, N440K	Low CD19	high-risk B-cell acute lymphocytic leukaemia	Replication and infectivity for up to 162 days.
Monrad et al.	PMID: 34258320	https://www.ncbi.nlm.nih.gov/pmc/articles/pmid/34258320/	333		n	n	y	y	n	No discussion of monoclonal, resistance, or evolution rate. Have equation for rates but do not show anything than pairwise distance and phylogenetic trees	None	Rituximab	Chronic lymphocytic leukemia	Deletion of amino acid Y144 in the NTD and mutations of F490 within the RBD have previously been associated with increased resistance to neutralizing monoclonal antibodies
Jensen et al.	PMID: 34278371	https://www.ncbi.nlm.nih.gov/pmc/articles/PMC8278033/	16		n	y	y	n	n	E484K or E484Q are resistant against neutralization by the monoclonal antibody bamlanivimab	E484K, E484Q	Rituximab	ANCA-associated vasculitis with end-stage renal disease	E484K or E484Q identified in individual with monoclonal antibody bamlanivimab treatment
Jensen et al.	PMID: 34278371	https://www.ncbi.nlm.nih.gov/pmc/articles/PMC8278033/	23		n	y	y	y	n	E484K or E484Q are resistant against neutralization by the monoclonal antibody bamlanivimab	E484K, Q954L	None	AIDS	E484K or E484Q identified in individual with monoclonal antibody bamlanivimab treatment
Jensen et al.	PMID: 34278371	https://www.ncbi.nlm.nih.gov/pmc/articles/PMC8278033/	89		n	y	y	n	n	E484K or E484Q are resistant against neutralization by the monoclonal antibody bamlanivimab	E484K	Obinutuzumab	Relapsed follicular lymphoma	E484K or E484Q identified in individual with monoclonal antibody bamlanivimab treatment
Jensen et al.	PMID: 34278371	https://www.ncbi.nlm.nih.gov/pmc/articles/PMC8278033/	27		n	y	y	n	n	E484K or E484Q are resistant against neutralization by the monoclonal antibody bamlanivimab	E484K	None	Heart transplant	E484K or E484Q identified in individual with monoclonal antibody bamlanivimab treatment
Jensen et al.	PMID: 34278371	https://www.ncbi.nlm.nih.gov/pmc/articles/PMC8278033/	72		n	y	y	y	n	E484K or E484Q are resistant against neutralization by the monoclonal antibody bamlanivimab	G1219C, E484K	None	Chronic lymphatic leukemia	E484K or E484Q identified in individual with monoclonal antibody bamlanivimab treatment
Jensen et al.	PMID: 34278371	https://www.ncbi.nlm.nih.gov/pmc/articles/PMC8278033/	20		n	y	n	n	n	E484K or E484Q are resistant against neutralization by the monoclonal antibody bamlanivimab	None	None	Kidney transplant	E484K or E484Q identified in individual with monoclonal antibody bamlanivimab treatment
Borges et al.	PMID: 34319130	https://www.ncbi.nlm.nih.gov/pmc/articles/PMC8386466/	171	3.2	(3.2 mutations per month) 1.3 × 10−3 mutations per site per year	n	n	y	n	Rate estimated not on rtt but from number of consensus mutations over number of days samples, no consideration from background	V3G, del18-30, S50L, N87S, del141-145, A222V	CD20 bispecific antibodies	Non-Hodgkin lymphoma	E484K or E484Q identified in individual with monoclonal antibody bamlanivimab treatment
Pérez-Lago et al.	PMID: 34356872	https://www.ncbi.nlm.nih.gov/pmc/articles/PMC8301427/	189		rate of SNP acquisition for SARS-CoV-2 is one SNP/10–15 days	n	n	y	n	SNP acquisition rate but not evolution rate	S172A	Rituximab	Follicular lymphoma	Support of the endogenous development of neutralizing antibodies, suggests new variants can emerge from immunocompromised individuals
Pérez-Lago et al.	PMID: 34356872	https://www.ncbi.nlm.nih.gov/pmc/articles/PMC8301427/	143		rate of SNP acquisition for SARS-CoV-2 is one SNP/10–15 days	n	n	y	n	SNP acquisition rate but not evolution rate	D88E, I788V	Rituximab	Follicular lymphoma	Support of the endogenous development of neutralizing antibodies, suggests new variants can emerge from immunocompromised individuals
Pérez-Lago et al.	PMID: 34356872	https://www.ncbi.nlm.nih.gov/pmc/articles/PMC8301427/	66		rate of SNP acquisition for SARS-CoV-2 is one SNP/10–15 days	n	n	y	n	SNP acquisition rate but not evolution rate	None	Rituximab	Ellis-Van-Creveld syndrome and grade IV follicular lymphoma	Support of the endogenous development of neutralizing antibodies, suggests new variants can emerge from immunocompromised individuals
Chen et al.	PMID: 34431691	https://www.ncbi.nlm.nih.gov/pmc/articles/PMC8386433/	27		n	n	n	n	n	Resistance to monoclonoal antibodies but not drugs	del141-144, E484K	None	Kidney transplant for end-stage renal disease	Antibody resistance but not drug resistance.
Weigang et al.	PMID: 34737266	https://www.ncbi.nlm.nih.gov/pmc/articles/pmid/34737266/	145		n	n	n	y	n	Resistance to sera but not monoclonal antibody treatment	del141-144, F490L, del244-247, E484G	Basiliximab	Kidney transplant	Immunosuppressed kidney transplant recipient Late in infection, mutations in the viral genome were identified that allowed the virus to evade COVID-19 antisera, but when this variant was used to infect mice, it provided immunity against both itself and major SARS-CoV-2 variants; when the immunosuppressed patient's treatment was reduced, they produced antibodies that neutralized the virus, suggest…
Leung et al.	PMID: 34757008	https://www.ncbi.nlm.nih.gov/pmc/articles/PMC8553657/	97	3.7	(4 mutations per month) 12 mutations in 97 days	n	n	y	n	Simple rate estimate	del144, S494P	Inotuzumab	B-cell acute lymphocytic leukaemia	97 days positive with 12 mutations over 3 months.
Cele et al.	PMID: 35120605	https://www.ncbi.nlm.nih.gov/pmc/articles/PMC8758318/	233		n	n	n	n	n	No background comparison	E484K	None	HIV	HIV infected individual evolved virus showed significant escape from the Pfizer BNT162b2 vaccine, weak neutralization by the patient's plasma, and high escape from Delta neutralization.
Ko et al.	PMID: 35543562	https://www.ncbi.nlm.nih.gov/pmc/articles/PMC9241677/	94		n	y	y	y	n	The day 50 sample for patient A had V445F and G476D substitutions, which were found to be partial escape mutations for REGN10987 (imdevimab) and REGN10933 (casirivimab), respectively, by deep mutational scanning (additional citation besides this paper include: rospective mapping of viral mutations that escape antibodies used to treat COVID-19.)	445, 446, 476, 477, 493		Acute myeloid leukemia	New mutations at positions 445, 446, 476, 477, and 493 of the spike protein. Among these, substitutions at residue 477 were shown to be associated with broad resistance to monoclonal antibody panels.
Ko et al.	PMID: 35543562	https://www.ncbi.nlm.nih.gov/pmc/articles/PMC9241677/	97		n	y	y	y	n	The day 50 sample for patient A had V445F and G476D substitutions, which were found to be partial escape mutations for REGN10987 (imdevimab) and REGN10933 (casirivimab), respectively, by deep mutational scanning (additional citation besides this paper include: rospective mapping of viral mutations that escape antibodies used to treat COVID-19.)	445, 446, 476, 477, 493		Splenic marginal zone lymphoma	New mutations at positions 445, 446, 476, 477, and 493 of the spike protein. Among these, substitutions at residue 477 were shown to be associated with broad resistance to monoclonal antibody panels.
Harari et al.	PMID: 35725921	https://www.ncbi.nlm.nih.gov/pmc/articles/PMC9307477/	56		n	n	n	n	n	Suggest that rates of longitudinal are much higher	E484Q	Rituximab	Chronic lymphocytic leukemia	Most mutations were from lineage-defining variant mutations, but some mutations associated with global transmission were notably absent in the chronically infected samples. Also found dynamic polymporhic viral populations in most patients.
Harari et al.	PMID: 35725921	https://www.ncbi.nlm.nih.gov/pmc/articles/PMC9307477/	65		n	n	n	n	n	Suggest that rates of longitudinal are much higher	None	Obinutuzumab	Follicular lymphoma	Most mutations were from lineage-defining variant mutations, but some mutations associated with global transmission were notably absent in the chronically infected samples. Also found dynamic polymporhic viral populations in most patients.
Harari et al.	PMID: 35725921	https://www.ncbi.nlm.nih.gov/pmc/articles/PMC9307477/	88		n	n	n	n	n	Suggest that rates of longitudinal are much higher	G485R, W258C	None	Hodgkinʼs lymphoma	Most mutations were from lineage-defining variant mutations, but some mutations associated with global transmission were notably absent in the chronically infected samples. Also found dynamic polymporhic viral populations in most patients.
Harari et al.	PMID: 35725921	https://www.ncbi.nlm.nih.gov/pmc/articles/PMC9307477/	36		n	n	n	n	n	Suggest that rates of longitudinal are much higher	None	None	Autoimmune skin disease	Most mutations were from lineage-defining variant mutations, but some mutations associated with global transmission were notably absent in the chronically infected samples. Also found dynamic polymporhic viral populations in most patients.
Harari et al.	PMID: 35725921	https://www.ncbi.nlm.nih.gov/pmc/articles/PMC9307477/	75		n	n	n	n	n	Suggest that rates of longitudinal are much higher	E484K, F490L, del144	Inotuzumab	Acute lymphocytic leukemia	Most mutations were from lineage-defining variant mutations, but some mutations associated with global transmission were notably absent in the chronically infected samples. Also found dynamic polymporhic viral populations in most patients.
Harari et al.	PMID: 35725921	https://www.ncbi.nlm.nih.gov/pmc/articles/PMC9307477/	37		n	n	n	n	n	Suggest that rates of longitudinal are much higher	None	None	Chronic lymphocytic leukemia	Most mutations were from lineage-defining variant mutations, but some mutations associated with global transmission were notably absent in the chronically infected samples. Also found dynamic polymporhic viral populations in most patients.
Maponga et al.	PMID: 35793242	https://www.ncbi.nlm.nih.gov/pmc/articles/PMC9278209/pdf/ciac548.pdf	270		n	n	n	n	n	No discussion of monoclonal, resistance, or evolution rate. Have equation for rates but do not show anything than pairwise distance and phylogenetic trees	None	None	HIV	Potential for new variants to spread into population, but no evidence that that occurred in this subject.
Khatamzas et al.	PMID: 36151076	https://www.ncbi.nlm.nih.gov/pmc/articles/PMC9508331/	150	0.23	(0.23 mutations per month) 34 mutations >40% after 147 days	n	n	n	n	No discussion of monoclonal, resistance, or evolution rate. Have equation for rates but do not show anything than pairwise distance and phylogenetic trees	del144, S477N, E484K	B cell-depleted	Follicular lymphoma	Fatal infection with observed 4 mutations in non-spike regions encoding 3 CD8 T cell epitopes.
Gonzalez-Reiche et al.	PMID: 37270625	https://www.ncbi.nlm.nih.gov/pmc/articles/PMC10239218/	266	4.3	(4.3 mutations per month) 52 substitutions/year	y	y	y	n	Bebtelovimab , PaxlovidTM no remdesivir resistance detected, S:V445A mutation emerged in this patient. Viral variants carrying this mutation have been associated with reduced susceptibility to bebtelovimab	E96D, R346T, V445A, L455W, K458M, A484V, H681R, A688V	None	B-cell lymphoma	Did not find SARS-CoV-2 mutations associated with remdesivir26–31 or nirmatrelvir/ritonavir resistance sequential persistent SARS-CoV-2 infections in three individuals that led to the emergence, forward transmission, and continued evolution of a new Omicron sublineage, BA.1.23, over an eight-month period. Determined resistance not to drug but to neutralizing antibodies.
Sonnleitner et al.	PMID: 35538074	https://www.ncbi.nlm.nih.gov/pmc/articles/PMC9090742/	127	1.87	(1.87 mutations per month) nucleotide substition rate 7.5 × 10−4	n	n	n	n	Estimated rate from pairwise distance of first and last date.	E484K, H655Y, N354K, R346I, P681H, D950N, P681H, S:N501Y, S:del(9), N:S235F, S:H655Y	Rituximab	Stage IVa small cell lymphocytic lymphoma	A number of non-synonymous mutations that suggest convergent eveolution and multiple cases of fitness improving mutations.
Ghandi et al.	PMID: 35301314	https://www.ncbi.nlm.nih.gov/pmc/articles/PMC8930970/	177		n	y	n	y	y	No discussion of evolution rate.	H655Y, P812L	None	acquired B-cell deficiency	E802D in nsp12 identified after remdesivir treatment, showing that remdesivir resistance in immunocompromised hosts is possible.
Reuken et al.	PMID: 33608636	https://www.ncbi.nlm.nih.gov/pmc/articles/PMC7893131/	120	3	(12 mutations in 4 months)	n	n	y	n	Reinfection not discussed as a possibility, not clear if a true prologned infection	None	B cell-depleted	B-cell lymphoma	A woman who has been treated with rituximab for B-cell lymphoma experiences a significant relapse four months following a moderate case of COVID-19
Stanevich et al	PMID: 36627290	https://www.ncbi.nlm.nih.gov/pmc/articles/PMC9831376/	318	3.81	(root-to-tip estimate as 15.3 × 10−4 per nucleotide per year)	n	n	n	n	Suggest that rates of longitudinal are much higher, no discussion of COVID-directed treatments or drug resistance.	del69-70, Y453F	Rituximab	Non-Hodgkin’s diffuse B-cell lymphoma IV stage B	Some mutations in the SARS-CoV-2 virus reduced or eliminated the ability of well-known immune-triggering components (HLA class I antigens) to bind effectively. When testing a selection of these mutations, it was revealed that they caused a decrease in the response of CD8 T cells, a type of immune cell, by up to approximately 1%.
Riddell et al.	PMID: 35616095	https://www.ncbi.nlm.nih.gov/pmc/articles/PMC9213850/	61		n	n	n	n	n	Suggests increase neutralizing Antibody escape	E484G, Q498R	None	Advanced HIV-1 (CD4+ cells <200 × 106/L)	Identification of novel SARS-CoV-2 mutations in patients with advanced HIV-1, which may lead to increased virus transmissibility and reduced vaccine effectiveness.
Riddell et al.	PMID: 35616095	https://www.ncbi.nlm.nih.gov/pmc/articles/PMC9213850/	111		n	n	n	n	n	Suggests increase neutralizing Antibody escape	None	None	Diffuse large B-cell lymphoma and advanced HIV-1 (CD4+ cells <200 × 106/L)	Identification of novel SARS-CoV-2 mutations in patients with advanced HIV-1, which may lead to increased virus transmissibility and reduced vaccine effectiveness.
Riddell et al.	PMID: 35616095	https://www.ncbi.nlm.nih.gov/pmc/articles/PMC9213850/	255		n	n	n	n	n	Suggests increase neutralizing Antibody escape	G142V, L455F, E484K, F486I, Q498R	None	Advanced HIV-1 (CD4+ cells <200 × 106/L)	Identification of novel SARS-CoV-2 mutations in patients with advanced HIV-1, which may lead to increased virus transmissibility and reduced vaccine effectiveness.
Ciuffreda et al.	PMID: 34329678	https://www.ncbi.nlm.nih.gov/pmc/articles/PMC8316714/	149	2.7	(0.09 mutations/day)	n	n	y	n	Received hydroxychloroquine, two remdesivir treatments, lopinavir/ritonavir, antibiotics, antifungals, and glucocorticoids.	R158S, I197V, P384L,	X-linked agammaglobulinemia	X-linked agammaglobulinemia	Immunocompromised patient with X-linked agammaglobulinemia was persistently infected with SARS-CoV-2 for nearly five months. Various treatments, including hydroxychloroquine, remdesivir, and hyperimmune serum, but the patient experienced prolonged virus replication and ultimately passed away due to multiorgan failure and shock.

## Sheet: table_s2_samples
Table S2. Sequence metadata including accessions for GISAID and GenBank.
number	study_id	date_collection	sample_type_tube	VSP	qpcr_value	qpcr_clinical	sample_included_in_study_statistically	age	gender	date_sympton_onset	days_since_symptom_onset	who_score	immunosuppressed	intubated	lineage	mean_coverage	percent_5xCoverage	gisaid_id	gisaid_accession_number	genbank_accession
	486	12/5/2020	NP-OP			positive by medical record symptom onset		56	M	12/5/2020	0	10	yes (lymphoma)	yes
	486	12/7/2020	NP-OP			positive by ePlex		56	M	12/5/2020	2	10	yes (lymphoma)	yes
	486	2/22/2021	NP-OP		17.15			56	M	12/5/2020	79	10	yes (lymphoma)	yes
1	486	3/12/2021	NP-OP	VSP3968	18.2326		yes	56	M	12/5/2020	97	10	yes (lymphoma)	yes	B.1.311	8089	99.7	hCoV-19/USA/PA-VSP3968/2021	EPI_ISL_18163845	OR500677
2	486	2/24/2021	NP-OP	VSP3982	25.3995		yes	56	M	12/5/2020	81	10	yes (lymphoma)	yes	B.1.311	5667	99.7	hCoV-19/USA/PA-VSP3982/2021	EPI_ISL_18163846	OR500678
3	486	2/24/2021	NP-OP	VSP3983	25.3995		yes	56	M	12/5/2020	81	10	yes (lymphoma)	yes	B.1.311	3118	99.6	hCoV-19/USA/PA-VSP3983/2021	EPI_ISL_18163847	OR500679
4	486	3/5/2021	NP-OP	VSP3984	23.2505		yes	56	M	12/5/2020	90	10	yes (lymphoma)	yes	B.1.311	6257	99.6	hCoV-19/USA/PA-VSP3984/2021	EPI_ISL_18163848	OR500680
5	486	2/26/2021	saliva	VSP3965	23.6896		yes	56	M	12/5/2020	83	10	yes (lymphoma)	yes	B.1.311	3069	99.7	hCoV-19/USA/PA-VSP3965/2021	EPI_ISL_18163849	OR500675
6	486	3/1/2021	saliva	VSP3966	25.6714		yes	56	M	12/5/2020	86	10	yes (lymphoma)	yes	B.1.311	5607	99.7	hCoV-19/USA/PA-VSP3966/2021	EPI_ISL_18163850	OR500676
7	486	2/24/2021	NP-OP	VSP3778	25.3995		yes	56	M	12/5/2020	81	10	yes (lymphoma)	yes	B.1.311	3111	99.7	hCoV-19/USA/PA-VSP3778/2021	EPI_ISL_18163851	OR500634
8	486	2/24/2021	NP-OP	VSP3823	25.3995		yes	56	M	12/5/2020	81	10	yes (lymphoma)	yes	B.1.311	5099	99.7	hCoV-19/USA/PA-VSP3823/2021	EPI_ISL_18163852	OR500642
9	486	2/24/2021	NP-OP	VSP3824	25.3995		yes	56	M	12/5/2020	81	10	yes (lymphoma)	yes	B.1.311	5350	99.7	hCoV-19/USA/PA-VSP3824/2021	EPI_ISL_18163853	OR500643
10	486	2/24/2021	NP-OP	VSP3924	25.3995		yes	56	M	12/5/2020	81	10	yes (lymphoma)	yes	B.1.311	10015	99.7	hCoV-19/USA/PA-VSP3924/2021	EPI_ISL_18163854	OR500663
11	486	2/24/2021	NP-OP	VSP3925	25.3995		yes	56	M	12/5/2020	81	10	yes (lymphoma)	yes	B.1.311	14242	99.7	hCoV-19/USA/PA-VSP3925/2021	EPI_ISL_18163855	OR500664
12	486	2/26/2021	NP-OP	VSP3714	23.6896		yes	56	M	12/5/2020	83	10	yes (lymphoma)	yes	B.1.311	1417	99.7	hCoV-19/USA/PA-VSP3714/2021	EPI_ISL_18163856	OR500628
13	486	2/26/2021	saliva	VSP3904	23.6896		yes	56	M	12/5/2020	83	10	yes (lymphoma)	yes	B.1.311	6636	99.7	hCoV-19/USA/PA-VSP3904/2021	EPI_ISL_18163857	OR500656
14	486	3/1/2021	NP-OP	VSP3715	25.5712		yes	56	M	12/5/2020	86	10	yes (lymphoma)	yes	B.1.311	2120	99.7	hCoV-19/USA/PA-VSP3715/2021	EPI_ISL_18163858	OR500629
15	486	3/1/2021	NP-OP	VSP3807	25.5712		yes	56	M	12/5/2020	86	10	yes (lymphoma)	yes	B.1.311	6573	99.7	hCoV-19/USA/PA-VSP3807/2021	EPI_ISL_18163859	OR500638
16	486	3/1/2021	saliva	VSP3905	25.5712		yes	56	M	12/5/2020	86	10	yes (lymphoma)	yes	B.1.311	9161	99.7	hCoV-19/USA/PA-VSP3905/2021	EPI_ISL_18163860	OR500657
17	486	3/5/2021	NP-OP	VSP3780	22.0638		yes	56	M	12/5/2020	90	10	yes (lymphoma)	yes	B.1.311	12721	99.7	hCoV-19/USA/PA-VSP3780/2021	EPI_ISL_18163861	OR500635
18	486	3/5/2021	NP-OP	VSP3781	22.0638		yes	56	M	12/5/2020	90	10	yes (lymphoma)	yes	B.1.311	7073	99.7	hCoV-19/USA/PA-VSP3781/2021	EPI_ISL_18163862	OR500636
19	486	3/5/2021	NP-OP	VSP3782	22.4388		yes	56	M	12/5/2020	90	10	yes (lymphoma)	yes	B.1.311	4224	99.7	hCoV-19/USA/PA-VSP3782/2021	EPI_ISL_18163863	OR500637
20	486	3/5/2021	NP-OP	VSP3825	22.4388		yes	56	M	12/5/2020	90	10	yes (lymphoma)	yes	B.1.311	3629	99.7	hCoV-19/USA/PA-VSP3825/2021	EPI_ISL_18163864	OR500644
21	486	3/5/2021	NP-OP	VSP3826	22.4388		yes	56	M	12/5/2020	90	10	yes (lymphoma)	yes	B.1.311	3604	99.7	hCoV-19/USA/PA-VSP3826/2021	EPI_ISL_18163865	OR500645
22	486	3/5/2021	NP-OP	VSP3827	22.4388		yes	56	M	12/5/2020	90	10	yes (lymphoma)	yes	B.1.311	4020	99.7	hCoV-19/USA/PA-VSP3827/2021	EPI_ISL_18163866	OR500646
23	486	3/5/2021	NP-OP	VSP3926	22.4388		yes	56	M	12/5/2020	90	10	yes (lymphoma)	yes	B.1.311	6049	99.7	hCoV-19/USA/PA-VSP3926/2021	EPI_ISL_18163867	OR500665
24	486	3/5/2021	NP-OP	VSP3927	22.4388		yes	56	M	12/5/2020	90	10	yes (lymphoma)	yes	B.1.311	4423	99.7	hCoV-19/USA/PA-VSP3927/2021	EPI_ISL_18163868	OR500666
25	486	3/5/2021	NP-OP	VSP3928	22.4388		yes	56	M	12/5/2020	90	10	yes (lymphoma)	yes	B.1.311	6366	99.7	hCoV-19/USA/PA-VSP3928/2021	EPI_ISL_18163869	OR500667
26	486	3/8/2021	NP-OP	VSP3716	24.1992		yes	56	M	12/5/2020	93	10	yes (lymphoma)	yes	B.1.311	1073	99.7	hCoV-19/USA/PA-VSP3716/2021	EPI_ISL_18163870	OR500630
27	486	3/8/2021	NP-OP	VSP3808	23.3822		yes	56	M	12/5/2020	93	10	yes (lymphoma)	yes	B.1.311	3853	99.7	hCoV-19/USA/PA-VSP3808/2021	EPI_ISL_18163871	OR500639
28	486	3/8/2021	NP-OP	VSP3906	23.3822		yes	56	M	12/5/2020	93	10	yes (lymphoma)	yes	B.1.311	8789	99.7	hCoV-19/USA/PA-VSP3906/2021	EPI_ISL_18163872	OR500658
29	486	3/8/2021	saliva	VSP3717	23.3822		yes	56	M	12/5/2020	93	10	yes (lymphoma)	yes	B.1.311	755	99.6	hCoV-19/USA/PA-VSP3717/2021	EPI_ISL_18163873	OR500631
30	486	3/12/2021	NP-OP	VSP3719	18.2326		yes	56	M	12/5/2020	97	10	yes (lymphoma)	yes	B.1.311	361	99.6	hCoV-19/USA/PA-VSP3719/2021	EPI_ISL_18163874	OR500632
31	486	3/12/2021	NP-OP	VSP3809	18.2326		yes	56	M	12/5/2020	97	10	yes (lymphoma)	yes	B.1.311	3234	99.7	hCoV-19/USA/PA-VSP3809/2021	EPI_ISL_18163875	OR500640
32	486	3/12/2021	NP-OP	VSP3907	18.2326		yes	56	M	12/5/2020	97	10	yes (lymphoma)	yes	B.1.311	7854	99.7	hCoV-19/USA/PA-VSP3907/2021	EPI_ISL_18163876	OR500659
	637	1/5/2022	NP-OP			positive by ePlex		51	F	initially asymtomatic	0	9	yes (lymphoma)	yes
	637	1/25/2022	NP-OP			positive by ePlex		51	F	initially asymtomatic	20	9	yes (lymphoma)	yes
	637	2/10/2022	NP-OP		15.05			51	F	initially asymtomatic	35	9	yes (lymphoma)	yes
	637	2/16/2022	NP-OP		20			51	F	initially asymtomatic	42	9	yes (lymphoma)	yes
	637	2/2/2022	NP-OP		16.1			51	F	initially asymtomatic	28	9	yes (lymphoma)	yes
	637	3/15/2022	NP-OP		21.8			51	F	initially asymtomatic	69	9	yes (lymphoma)	yes
	637	3/20/2022	NP-OP			positive by ePlex		51	F	initially asymtomatic	74	9	yes (lymphoma)	yes
	637	3/26/2022	NP-OP			positive by ePlex		51	F	initially asymtomatic	80	9	yes (lymphoma)	yes
	637	3/31/2022	ETA		18			51	F	initially asymtomatic	85	9	yes (lymphoma)	yes
	637	4/1/2022	NP-OP			positive by ePlex		51	F	initially asymtomatic	86	9	yes (lymphoma)	yes
33	637	1/23/2022	NP-OP	VSP3946	33.2872		yes	51	F	initially asymtomatic	18	9	yes (lymphoma)	yes	BA.1.1	586	98.5	hCoV-19/USA/PA-VSP3946/2022	EPI_ISL_18163877	OR500670
34	637	2/10/2022	NP-OP	VSP3828	24.1111		yes	51	F	initially asymtomatic	36	9	yes (lymphoma)	yes	BA.1.1	2617	99.5	hCoV-19/USA/PA-VSP3828/2022	EPI_ISL_18163878	OR500647
35	637	2/10/2022	NP-OP	VSP3929	24.1111		yes	51	F	initially asymtomatic	36	9	yes (lymphoma)	yes	BA.1.1	4242	99.7	hCoV-19/USA/PA-VSP3929/2022	EPI_ISL_18163879	OR500668
36	637	3/4/2022	NP-OP	VSP3725	27.3503		yes	51	F	initially asymtomatic	58	9	yes (lymphoma)	yes	BA.1.1	2504	99.6	hCoV-19/USA/PA-VSP3725/2022	EPI_ISL_18163880	OR500633
37	637	3/4/2022	NP-OP	VSP3811	27.3503		yes	51	F	initially asymtomatic	58	9	yes (lymphoma)	yes	BA.1.1	6701	99.7	hCoV-19/USA/PA-VSP3811/2022	EPI_ISL_18163881	OR500641
38	637	3/4/2022	NP-OP	VSP3912	27.3503		yes	51	F	initially asymtomatic	58	9	yes (lymphoma)	yes	BA.1.1	16254	99.7	hCoV-19/USA/PA-VSP3912/2022	EPI_ISL_18163882	OR500662
39	637	3/14/2022	NP-OP	VSP12408	24.2301		yes	51	F	initially asymtomatic	68	9	yes (lymphoma)	yes	BA.1.1	2812	99.7	hCoV-19/USA/PA-VSP12408/2022	EPI_ISL_18163883	OR500627
40	637	3/14/2022	NP-OP	VSP3829	24.2301		yes	51	F	initially asymtomatic	68	9	yes (lymphoma)	yes	BA.1.1	3806	99.7	hCoV-19/USA/PA-VSP3829/2022	EPI_ISL_18163884	OR500648
41	637	3/15/2022	NP-OP	VSP3930		positive by ePlex	yes	51	F	initially asymtomatic	69	9	yes (lymphoma)	yes	BA.1.1	7466	99.7	hCoV-19/USA/PA-VSP3930/2022	EPI_ISL_18163885	OR500669
42	637	3/15/2022	NP-OP	VSP3988		positive by ePlex	yes	51	F	initially asymtomatic	69	9	yes (lymphoma)	yes	BA.1.1	238	99.3	hCoV-19/USA/PA-VSP3988/2022	EPI_ISL_18163886	OR500681
43	637	1/23/2022	NP-OP	VSP4004	33.2872		yes	51	F	initially asymtomatic	18	9	yes (lymphoma)	yes	BA.1.1	433	99.3	hCoV-19/USA/PA-VSP4004/2022	EPI_ISL_18163887
	640	4/24/2022	NP-OP		31.5			64	M	1/9/2022	105	9	yes (heart transplant)	yes
	640	3/30/2022	NP-OP		24.9			64	M	1/9/2022	80	9	yes (heart transplant)	yes
	640	3/22/2022	NP-OP		25.3			64	M	1/9/2022	72	9	yes (heart transplant)	yes
44	640	1/9/2022	NP-OP	VSP3852	19.0529		yes	64	M	1/9/2022	0	9	yes (heart transplant)	yes	BA.1	3156	99.7	hCoV-19/USA/PA-VSP3852/2022	EPI_ISL_18163888	OR500651
45	640	1/9/2022	NP-OP	VSP3953	19.0529		yes	64	M	1/9/2022	0	9	yes (heart transplant)	yes	BA.1	4766	99.7	hCoV-19/USA/PA-VSP3953/2022	EPI_ISL_18163889	OR500672
46	640	4/6/2022	NP-OP	VSP4011	28.6027		yes	64	M	1/9/2022	87	9	yes (heart transplant)	yes	BA.1	3021	99.7	hCoV-19/USA/PA-VSP4011/2022	EPI_ISL_18163890	OR500683
47	640	5/1/2022	NP-OP	VSP4012	31.2839		yes	64	M	1/9/2022	112	9	yes (heart transplant)	yes	BA.1	1575	99.6	hCoV-19/USA/PA-VSP4012/2022	EPI_ISL_18163891	OR500684
48	640	4/14/2022	NP-OP	VSP4013	28.4421		yes	64	M	1/9/2022	95	9	yes (heart transplant)	yes	BA.1	5054	99.7	hCoV-19/USA/PA-VSP4013/2022	EPI_ISL_18163892	OR500685
49	640	4/6/2022	NP-OP	VSP3851	28.6027		yes	64	M	1/9/2022	87	9	yes (heart transplant)	yes	BA.1	3541	99.7	hCoV-19/USA/PA-VSP3851/2022	EPI_ISL_18163893	OR500650
50	640	4/6/2022	NP-OP	VSP3952	28.6027		yes	64	M	1/9/2022	87	9	yes (heart transplant)	yes	BA.1	1710	99.5	hCoV-19/USA/PA-VSP3952/2022	EPI_ISL_18163894	OR500671
51	640	4/14/2022	NP-OP	VSP3854	28.4421		yes	64	M	1/9/2022	95	9	yes (heart transplant)	yes	BA.1	6827	99.7	hCoV-19/USA/PA-VSP3854/2022	EPI_ISL_18163895	OR500653
52	640	4/14/2022	NP-OP	VSP3955	28.4421		yes	64	M	1/9/2022	95	9	yes (heart transplant)	yes	BA.1	8280	99.7	hCoV-19/USA/PA-VSP3955/2022	EPI_ISL_18163896	OR500674
53	640	5/1/2022	NP-OP	VSP3853	31.2839		yes	64	M	1/9/2022	112	9	yes (heart transplant)	yes	BA.1	3367	99.7	hCoV-19/USA/PA-VSP3853/2022	EPI_ISL_18163897	OR500652
54	640	5/1/2022	NP-OP	VSP3954	31.2839		yes	64	M	1/9/2022	112	9	yes (heart transplant)	yes	BA.1	978	99.7	hCoV-19/USA/PA-VSP3954/2022	EPI_ISL_18163898	OR500673
	641	5/1/2022	NP-OP			positive by ePlex		74	F	5/1/2022	0	5	yes (lymphoma)	no
	641	10/31/2022	NP-OP			positive by ePlex		74	F	5/1/2022	183	5	yes (lymphoma)	no
	641	11/20/2022	NP-OP			positive by ePlex		74	F	5/1/2022	203	5	yes (lymphoma)	no
	641	6/10/2022	NP-OP			positive by ePlex		74	F	5/1/2022	40	5	yes (lymphoma)	no
	641	7/29/2022	NP-OP			positive by ePlex		74	F	5/1/2022	89	5	yes (lymphoma)	no
55	641	11/17/2022	NP-OP	VSP4009	32.1087		yes	74	F	5/1/2022	200	5	yes (lymphoma)	no	BA.2.12.1	202	98.1	hCoV-19/USA/PA-VSP4009/2022	EPI_ISL_18163899	OR500682
56	641	8/18/2022	NP-OP	VSP4016	30.6737		yes	74	F	5/1/2022	109	5	yes (lymphoma)	no	BA.2.12.1	6913	99.7	hCoV-19/USA/PA-VSP4016/2022	EPI_ISL_18163900	OR500686
57	641	9/8/2022	NP-OP	VSP4017	30.499		yes	74	F	5/1/2022	130	5	yes (lymphoma)	no	BA.2.12.1	4052	99.7	hCoV-19/USA/PA-VSP4017/2022	EPI_ISL_18163901	OR500687
58	641	8/18/2022	NP-OP	VSP3857	30.6737		yes	74	F	5/1/2022	109	5	yes (lymphoma)	no	BA.2.12.1	5800	99.7	hCoV-19/USA/PA-VSP3857/2022	EPI_ISL_18163902	OR500654
59	641	9/8/2022	NP-OP	VSP3858	30.499		yes	74	F	5/1/2022	130	5	yes (lymphoma)	no	BA.2.12.1	9717	99.7	hCoV-19/USA/PA-VSP3858/2022	EPI_ISL_18163903	OR500655
60	641	8/18/2022	NP-OP	VSP3909	30.6737		yes	74	F	5/1/2022	109	5	yes (lymphoma)	no	BA.2.12.1	10539	99.7	hCoV-19/USA/PA-VSP3909/2022	EPI_ISL_18163904	OR500660
61	641	9/8/2022	NP-OP	VSP3910	30.499		yes	74	F	5/1/2022	130	5	yes (lymphoma)	no	BA.2.12.1	3040	99.7	hCoV-19/USA/PA-VSP3910/2022	EPI_ISL_18163905	OR500661
62	641	11/17/2022	NP-OP	VSP3850	32.1087		yes	74	F	5/1/2022	200	5	yes (lymphoma)	no	BA.2.12.1	2829	99	hCoV-19/USA/PA-VSP3850/2022	EPI_ISL_18163906	OR500649
63	641	11/17/2022	NP-OP	VSP3951	32.1087		yes	74	F	5/1/2022	200	5	yes (lymphoma)	no	BA.2.12.1	1697	99.3	hCoV-19/USA/PA-VSP3951/2022	EPI_ISL_18163907
	663	1/28/2023				positive by medical record symptom onset		59	M	1/28/2023	0	9	yes (lymphoma)	yes
	663	3/10/2023	NP-OP			positive by ePlex		59	M	1/28/2023	41	9	yes (lymphoma)	yes
	663	3/20/2023	NP-OP			positive by ePlex		59	M	1/28/2023	51	9	yes (lymphoma)	yes
	663	3/22/2023	NP-OP			positive by ePlex		59	M	1/28/2023	53	9	yes (lymphoma)	yes
	663	4/10/2023	NP-OP			positive by ePlex		59	M	1/28/2023	72	9	yes (lymphoma)	yes
	663	4/17/2023	NP-OP			positive by ePlex		59	M	1/28/2023	79	9	yes (lymphoma)	yes
	663	4/3/2023	NP-OP			positive by ePlex		59	M	1/28/2023	65	9	yes (lymphoma)	yes
64	663	3/8/2023	NP-OP	VSP4136	38.24		yes	59	M	1/28/2023	39	9	yes (lymphoma)	yes	XBB.1	4608	99.2	hCoV-19/USA/PA-VSP4136/2023	EPI_ISL_18163908	OR500688
65	663	3/8/2023	NP-OP	VSP4144	38.24		yes	59	M	1/28/2023	39	9	yes (lymphoma)	yes	XBB.1	21380	99.6	hCoV-19/USA/PA-VSP4144/2023	EPI_ISL_18163909	OR500689
66	663	3/27/2023	NP-OP	VSP4148	23.3822		yes	59	M	1/28/2023	58	9	yes (lymphoma)	yes	XBB.1	3415	99.2	hCoV-19/USA/PA-VSP4148/2023	EPI_ISL_18163910	OR500690
67	663	3/8/2023	NP-OP	VSP4152	38.24		yes	59	M	1/28/2023	39	9	yes (lymphoma)	yes	XBB.1	2351	99.2	hCoV-19/USA/PA-VSP4152/2023	EPI_ISL_18163911	OR500691
68	663	3/27/2023	NP-OP	VSP4156	23.3822		yes	59	M	1/28/2023	58	9	yes (lymphoma)	yes	XBB.1	17140	99.6	hCoV-19/USA/PA-VSP4156/2023	EPI_ISL_18163912	OR500692
69	663	3/8/2023	NP-OP	VSP4160	38.24		yes	59	M	1/28/2023	39	9	yes (lymphoma)	yes	XBB.1	5683	99.2	hCoV-19/USA/PA-VSP4160/2023	EPI_ISL_18163913	OR500693
70	663	3/27/2023	NP-OP	VSP4164	23.3822		yes	59	M	1/28/2023	58	9	yes (lymphoma)	yes	XBB.1	9416	99.6	hCoV-19/USA/PA-VSP4164/2023	EPI_ISL_18163914	OR500694
71	663	3/8/2023	NP-OP	VSP4168	38.24		yes	59	M	1/28/2023	39	9	yes (lymphoma)	yes	XBB.1	17966	99.2	hCoV-19/USA/PA-VSP4168/2023	EPI_ISL_18163915	OR500695

## Sheet: table_s3_patient-demographics
Table S3. Patient demographic data.
Study ID	486	637	640	641	663
Age	56	51	64	74	59
Gender	M	F	M	F	M
Date symptom onset	12/5/2020	initially asymtomatic (1/5/2022)	1/9/2022	5/1/2022	1/28/2023
Lineage	B.1.311	BA.1.1	BA.1	BA.2.12.1	XBB.1
WHO score	10	9	9	5	9
Immunosuppressed	yes (lymphoma)	yes (lymphoma)	yes (heart transplant)	yes (lymphoma)	yes (lymphoma)
Intubated	yes	yes	yes	no	yes
Dexamethasone or other corticosteroid inpatient	yes	yes	no	yes	no
Antivirals: Remdesivir, Paxlovid, Molnupiravir (agent & dates)	yes (12/25/2020, 12/26/2020, 12/27/2020, 12/28/2020)	yes (remdesivir 1/16/2022)	yes (remdesivir 1/10/2022)	no	yes (remdesivir 1/28/23 and 4/12/23)
Immunomodulatory (Baricitinib, Tocolizimab, Tofacitinib) - agent & date(s)	no	no	no	no	no
Monoclonal Antibody	no	no	yes (sotrovimab 1/10/2022)	yes (bebtelovimab 10/25/2022)	no
Consensus Mutation Accumulated (first to last timepoint)	1	4	18	8	14
Days Spanned qPCR Positive	96	86	112	163	40
Days Spanned with Genomic Data	16	51	112	91	19
Consensus Mutation per Month	1.88	2.35	4.82	2.64	suspected reinfection

## Sheet: table_s4_patient-treatments
Table S4. Patient treatment data.
patient	value	date	date_end	note	type	units
486		2020-01-07	2020-01-14	Rituximab	treatment
486		2020-02-26	2020-03-04	Rituximab	treatment
486		2020-04-23	2020-04-30	Rituximab	treatment
486		2020-07-06	2020-07-13	Rituximab	treatment
486		2020-09-09	2020-09-16	Rituximab	treatment
486		2020-10-06	2021-01-22	Lenalidomide	treatment
486	1.3	2020-11-20			alc_auto	thousands per ul
486	2.7	2020-11-20			anc_auto	thousands per ul
486	62	2020-11-20			iga
486	398	2020-11-20		low	igg
486	34	2020-11-20		low	igm
486	22.4	2020-11-20			lymphocytes
486		2020-11-20	2020-11-27	Rituximab	treatment
486		2020-12-05			hospital admission
486		2020-12-05			symptom onset
486	1.3	2020-12-07			alc_auto	thousands per ul
486	1.2	2020-12-07			anc_auto	thousands per ul
486		2020-12-14	2020-12-14	Dexamethasone	treatment
486	0.5	2020-12-24			alc_auto	thousands per ul
486	2.4	2020-12-24			anc_auto	thousands per ul
486	0.4	2020-12-25			alc_auto	thousands per ul
486	2.1	2020-12-25			anc_auto	thousands per ul
486		2020-12-25	2020-12-28	Remdesivir	treatment covid
486	0.4	2020-12-26			alc_auto	thousands per ul
486	3.9	2020-12-26			anc_auto	thousands per ul
486	0.5	2020-12-27			alc_auto	thousands per ul
486	1.8	2020-12-27			anc_auto	thousands per ul
486	0.5	2020-12-28			alc_auto	thousands per ul
486	1.7	2020-12-28			anc_auto	thousands per ul
486	1.6	2021-01-04			alc_auto	thousands per ul
486	2.9	2021-01-04			anc_auto	thousands per ul
486	57	2021-01-04			iga
486	287	2021-01-04		low	igg
486	28	2021-01-04		low	igm
486	1.5	2021-01-07			alc_auto	thousands per ul
486	3.1	2021-01-07			anc_auto	thousands per ul
486		2021-01-11	2021-01-11	IVIG	treatment
486	1.47	2021-01-14			alc_manual	thousands per ul
486	2.47	2021-01-14			anc_manual	thousands per ul
486	0	2021-01-14			neutrophils_band	thousands per ul
486	2.47	2021-01-14			neutrophils_segmented	thousands per ul
486	2	2021-01-15			alc_auto	thousands per ul
486	2.2	2021-01-15			anc_auto	thousands per ul
486	2.1	2021-01-16			alc_auto	thousands per ul
486	2.3	2021-01-16			anc_auto	thousands per ul
486	1.9	2021-01-17			alc_auto	thousands per ul
486	2.1	2021-01-17			anc_auto	thousands per ul
486	2.1	2021-01-18			alc_auto	thousands per ul
486	2.5	2021-01-18			anc_auto	thousands per ul
486	2.2	2021-01-19			alc_auto	thousands per ul
486	1.9	2021-01-19			anc_auto	thousands per ul
486		2021-01-19	2021-01-19	IVIG	treatment
486	2	2021-01-20			alc_auto	thousands per ul
486	1.8	2021-01-20			anc_auto	thousands per ul
486	2	2021-01-21			alc_auto	thousands per ul
486	2.4	2021-01-21			anc_auto	thousands per ul
486	2	2021-01-22			alc_auto	thousands per ul
486	1.7	2021-01-22			anc_auto	thousands per ul
486	1.3	2021-01-27			alc_auto	thousands per ul
486	3.1	2021-01-27			anc_auto	thousands per ul
486	63	2021-01-27			iga
486	669	2021-01-27		low	igg
486	32	2021-01-27		low	igm
486	1.6	2021-02-04			alc_auto	thousands per ul
486	3.1	2021-02-04			anc_auto	thousands per ul
486		2021-02-04	2021-02-04	Dexamethasone	treatment
486		2021-02-04	2021-02-04	polatuzumab	treatment
486	2.2	2021-02-08			alc_auto	thousands per ul
486	4	2021-02-08			anc_auto	thousands per ul
486	1.1	2021-02-09			alc_auto	thousands per ul
486	5.2	2021-02-09			anc_auto	thousands per ul
486	0.7	2021-02-10			alc_auto	thousands per ul
486	2.8	2021-02-10			anc_auto	thousands per ul
486	0.7	2021-02-11			alc_auto	thousands per ul
486	2.6	2021-02-11			anc_auto	thousands per ul
486	0.04	2021-02-12			alc_manual	thousands per ul
486	1.91	2021-02-12			anc_manual	thousands per ul
486	48	2021-02-12		low	iga
486	304	2021-02-12		low	igg
486	24	2021-02-12		low	igm
486	0	2021-02-12			neutrophils_band	thousands per ul
486	1.91	2021-02-12			neutrophils_segmented	thousands per ul
486	0.3	2021-02-13			alc_auto	thousands per ul
486	5	2021-02-13			anc_auto	thousands per ul
486		2021-02-13	2021-02-13	IVIG	treatment
486	0.2	2021-02-14			alc_auto	thousands per ul
486	5	2021-02-14			anc_auto	thousands per ul
486	0.1	2021-02-15			alc_auto	thousands per ul
486	5.5	2021-02-15			anc_auto	thousands per ul
486	0.2	2021-02-16			alc_auto	thousands per ul
486	0.2	2021-02-16			alc_auto	thousands per ul
486	0.1	2021-02-16			alc_auto	thousands per ul
486	0	2021-02-16			alc_manual	thousands per ul
486	3.6	2021-02-16			anc_auto	thousands per ul
486	3.7	2021-02-16			anc_auto	thousands per ul
486	3	2021-02-16			anc_auto	thousands per ul
486	3.34	2021-02-16			anc_manual	thousands per ul
486	0.07	2021-02-16			neutrophils_band	thousands per ul
486	3.27	2021-02-16			neutrophils_segmented	thousands per ul
486	0.2	2021-02-17			alc_auto	thousands per ul
486	2.6	2021-02-17			anc_auto	thousands per ul
486	0.13	2021-02-18			alc_manual	thousands per ul
486	3.02	2021-02-18			anc_manual	thousands per ul
486	0	2021-02-18			neutrophils_band	thousands per ul
486	3.02	2021-02-18			neutrophils_segmented	thousands per ul
486	0.06	2021-02-19			alc_manual	thousands per ul
486	5.28	2021-02-19			anc_manual	thousands per ul
486	0.12	2021-02-19			neutrophils_band	thousands per ul
486	5.16	2021-02-19			neutrophils_segmented	thousands per ul
486	0.1	2021-02-20			alc_manual	thousands per ul
486	2.92	2021-02-20			anc_manual	thousands per ul
486	0	2021-02-20			neutrophils_band	thousands per ul
486	2.92	2021-02-20			neutrophils_segmented	thousands per ul
486	0.39	2021-02-21			alc_manual	thousands per ul
486	4.21	2021-02-21			anc_manual	thousands per ul
486	0	2021-02-21			neutrophils_band	thousands per ul
486	4.21	2021-02-21			neutrophils_segmented	thousands per ul
486	0	2021-02-22			alc_manual	thousands per ul
486	4.72	2021-02-22			anc_manual	thousands per ul
486	0.1	2021-02-22			neutrophils_band	thousands per ul
486	4.62	2021-02-22			neutrophils_segmented	thousands per ul
486	0.3	2021-02-23			alc_auto	thousands per ul
486	9.4	2021-02-23			anc_auto	thousands per ul
486	0.5	2021-02-24			alc_auto	thousands per ul
486	10.2	2021-02-24			anc_auto	thousands per ul
486		2021-02-24			sequence recovered
486		2021-02-24	2021-03-06	Dexamethasone	treatment
486	0.2	2021-02-25			alc_auto	thousands per ul
486	11	2021-02-25			anc_auto	thousands per ul
486	0.2	2021-02-26			alc_auto	thousands per ul
486	11.2	2021-02-26			anc_auto	thousands per ul
486	0.349202	2021-02-26			genetic divergence rate
486		2021-02-26			sequence recovered
486		2021-02-26	2021-02-27	Remdesivir	treatment covid
486	0.4	2021-02-27			alc_auto	thousands per ul
486	12.6	2021-02-27			anc_auto	thousands per ul
486	60	2021-02-27			iga
486	501	2021-02-27		low	igg
486	33	2021-02-27		low	igm
486	0.3	2021-02-28			alc_auto	thousands per ul
486	10.1	2021-02-28			anc_auto	thousands per ul
486	0.3	2021-03-01			alc_auto	thousands per ul
486	8	2021-03-01			anc_auto	thousands per ul
486	0.165929	2021-03-01			genetic divergence rate
486		2021-03-01			sequence recovered
486	0.3	2021-03-02			alc_auto	thousands per ul
486	6.8	2021-03-02			anc_auto	thousands per ul
486	0.3	2021-03-03			alc_auto	thousands per ul
486	8.1	2021-03-03			anc_auto	thousands per ul
486	0.1	2021-03-04			alc_auto	thousands per ul
486	0.16	2021-03-04			alc_manual	thousands per ul
486	6	2021-03-04			anc_auto	thousands per ul
486	7.27	2021-03-04			anc_manual	thousands per ul
486	0	2021-03-04			neutrophils_band	thousands per ul
486	7.27	2021-03-04			neutrophils_segmented	thousands per ul
486	0.2	2021-03-05			alc_auto	thousands per ul
486	0.2	2021-03-05			alc_auto	thousands per ul
486	7.9	2021-03-05			anc_auto	thousands per ul
486	8.7	2021-03-05			anc_auto	thousands per ul
486	0.182261	2021-03-05			genetic divergence rate
486		2021-03-05			sequence recovered
486	0.3	2021-03-06			alc_auto	thousands per ul
486	13.8	2021-03-06			anc_auto	thousands per ul
486	0.2	2021-03-07			alc_auto	thousands per ul
486	7.1	2021-03-07			anc_auto	thousands per ul
486	0.2	2021-03-08			alc_auto	thousands per ul
486	6.5	2021-03-08			anc_auto	thousands per ul
486	0.531959	2021-03-08			genetic divergence rate
486		2021-03-08			sequence recovered
486	0.2	2021-03-09			alc_auto	thousands per ul
486	0.11	2021-03-09			alc_manual	thousands per ul
486	5.9	2021-03-09			anc_auto	thousands per ul
486	10.68	2021-03-09			anc_manual	thousands per ul
486	0.33	2021-03-09			neutrophils_band	thousands per ul
486	10.35	2021-03-09			neutrophils_segmented	thousands per ul
486	0.2	2021-03-10			alc_auto	thousands per ul
486	8.8	2021-03-10			anc_auto	thousands per ul
486	0.23	2021-03-11			alc_manual	thousands per ul
486	6.7	2021-03-11			anc_manual	thousands per ul
486	0	2021-03-11			neutrophils_band	thousands per ul
486	6.7	2021-03-11			neutrophils_segmented	thousands per ul
486	0.13	2021-03-12			alc_manual	thousands per ul
486	5.78	2021-03-12			anc_manual	thousands per ul
486	0.66996	2021-03-12			genetic divergence rate
486	0.32	2021-03-12			neutrophils_band	thousands per ul
486	5.46	2021-03-12			neutrophils_segmented	thousands per ul
486		2021-03-12			sequence recovered
486	0.24	2021-03-13			alc_manual	thousands per ul
486	7.4	2021-03-13			anc_manual	thousands per ul
486	0.16	2021-03-13			neutrophils_band	thousands per ul
486	7.24	2021-03-13			neutrophils_segmented	thousands per ul
486	0.11	2021-03-14			alc_manual	thousands per ul
486	5.52	2021-03-14			anc_manual	thousands per ul
486	0	2021-03-14			neutrophils_band	thousands per ul
486	5.52	2021-03-14			neutrophils_segmented	thousands per ul
486					stage 3 b diffuse larce cell lymphoma
637		2021-11-23	2021-11-23	brentuximab	treatment
637	0.04	2021-12-02			alc_manual	thousands per ul
637	0.81	2021-12-02			anc_manual	thousands per ul
637	0.03	2021-12-02			neutrophils_band	thousands per ul
637	0.78	2021-12-02			neutrophils_segmented	thousands per ul
637	0.09	2021-12-05			alc_manual	thousands per ul
637	0.64	2021-12-05			anc_manual	thousands per ul
637	0	2021-12-05			neutrophils_band	thousands per ul
637	0.64	2021-12-05			neutrophils_segmented	thousands per ul
637	0.17	2021-12-07			alc_manual	thousands per ul
637	0.67	2021-12-07			anc_manual	thousands per ul
637	0.1	2021-12-07			neutrophils_band	thousands per ul
637	0.57	2021-12-07			neutrophils_segmented	thousands per ul
637	0.06	2021-12-08			alc_manual	thousands per ul
637	0.85	2021-12-08			anc_manual	thousands per ul
637	0	2021-12-08			neutrophils_band	thousands per ul
637	0.85	2021-12-08			neutrophils_segmented	thousands per ul
637	0.08	2021-12-09			alc_manual	thousands per ul
637	1.11	2021-12-09			anc_manual	thousands per ul
637	0.04	2021-12-09			neutrophils_band	thousands per ul
637	1.07	2021-12-09			neutrophils_segmented	thousands per ul
637	0.08	2021-12-10			alc_manual	thousands per ul
637	1.32	2021-12-10			anc_manual	thousands per ul
637	0.01	2021-12-10			neutrophils_band	thousands per ul
637	1.31	2021-12-10			neutrophils_segmented	thousands per ul
637	0.07	2021-12-11			alc_manual	thousands per ul
637	1.53	2021-12-11			anc_manual	thousands per ul
637	0	2021-12-11			neutrophils_band	thousands per ul
637	1.53	2021-12-11			neutrophils_segmented	thousands per ul
637	0.06	2021-12-12			alc_manual	thousands per ul
637	1.52	2021-12-12			anc_manual	thousands per ul
637	0	2021-12-12			neutrophils_band	thousands per ul
637	1.52	2021-12-12			neutrophils_segmented	thousands per ul
637	0.11	2021-12-13			alc_manual	thousands per ul
637	1.8	2021-12-13			anc_manual	thousands per ul
637	0.11	2021-12-13			neutrophils_band	thousands per ul
637	1.69	2021-12-13			neutrophils_segmented	thousands per ul
637	0.67	2021-12-14			alc_manual	thousands per ul
637	3.62	2021-12-14			anc_manual	thousands per ul
637	0.05	2021-12-14			neutrophils_band	thousands per ul
637	3.57	2021-12-14			neutrophils_segmented	thousands per ul
637	0.04	2021-12-15			alc_manual	thousands per ul
637	4.38	2021-12-15			anc_manual	thousands per ul
637	0.22	2021-12-15			neutrophils_band	thousands per ul
637	4.16	2021-12-15			neutrophils_segmented	thousands per ul
637	0.6	2021-12-16			alc_auto	thousands per ul
637	5.1	2021-12-16			anc_auto	thousands per ul
637	0.3	2021-12-17			alc_auto	thousands per ul
637	0.3	2021-12-17			alc_auto	thousands per ul
637	0.37	2021-12-17			alc_manual	thousands per ul
637	0.26	2021-12-17			alc_manual	thousands per ul
637	3	2021-12-17			anc_auto	thousands per ul
637	3.8	2021-12-17			anc_auto	thousands per ul
637	2.84	2021-12-17			anc_manual	thousands per ul
637	3.47	2021-12-17			anc_manual	thousands per ul
637	0	2021-12-17			neutrophils_band	thousands per ul
637	0	2021-12-17			neutrophils_band	thousands per ul
637	2.84	2021-12-17			neutrophils_segmented	thousands per ul
637	3.47	2021-12-17			neutrophils_segmented	thousands per ul
637	0.2	2021-12-18			alc_auto	thousands per ul
637	2.9	2021-12-18			anc_auto	thousands per ul
637	0.11	2021-12-19			alc_manual	thousands per ul
637	3.34	2021-12-19			anc_manual	thousands per ul
637	0.07	2021-12-19			neutrophils_band	thousands per ul
637	3.27	2021-12-19			neutrophils_segmented	thousands per ul
637	0.03	2021-12-20			alc_manual	thousands per ul
637	2.8	2021-12-20			anc_manual	thousands per ul
637	0.03	2021-12-20			neutrophils_band	thousands per ul
637	2.77	2021-12-20			neutrophils_segmented	thousands per ul
637	0.07	2021-12-21			alc_manual	thousands per ul
637	3.27	2021-12-21			anc_manual	thousands per ul
637	0	2021-12-21			neutrophils_band	thousands per ul
637	3.27	2021-12-21			neutrophils_segmented	thousands per ul
637	0.18	2021-12-22			alc_manual	thousands per ul
637	4.35	2021-12-22			anc_manual	thousands per ul
637	0.04	2021-12-22			neutrophils_band	thousands per ul
637	4.31	2021-12-22			neutrophils_segmented	thousands per ul
637	0.2	2022-01-05			alc_manual	thousands per ul
637	2.62	2022-01-05			anc_manual	thousands per ul
637		2022-01-05			initially asymptomatic
637	0.12	2022-01-05			neutrophils_band	thousands per ul
637	2.5	2022-01-05			neutrophils_segmented	thousands per ul
637	0.43	2022-01-06			alc_manual	thousands per ul
637	0.61	2022-01-06			alc_manual	thousands per ul
637	1.39	2022-01-06			anc_manual	thousands per ul
637	2.48	2022-01-06			anc_manual	thousands per ul
637	0	2022-01-06			neutrophils_band	thousands per ul
637	0	2022-01-06			neutrophils_band	thousands per ul
637	1.39	2022-01-06			neutrophils_segmented	thousands per ul
637	2.48	2022-01-06			neutrophils_segmented	thousands per ul
637	0.34	2022-01-07			alc_manual	thousands per ul
637	2.76	2022-01-07			anc_manual	thousands per ul
637	0.11	2022-01-07			neutrophils_band	thousands per ul
637	2.65	2022-01-07			neutrophils_segmented	thousands per ul
637	0.11	2022-01-08			alc_manual	thousands per ul
637	2.65	2022-01-08			anc_manual	thousands per ul
637	0	2022-01-08			neutrophils_band	thousands per ul
637	2.65	2022-01-08			neutrophils_segmented	thousands per ul
637	0.31	2022-01-09			alc_manual	thousands per ul
637	3.94	2022-01-09			anc_manual	thousands per ul
637	0	2022-01-09			neutrophils_band	thousands per ul
637	3.94	2022-01-09			neutrophils_segmented	thousands per ul
637	0.06	2022-01-10			alc_manual	thousands per ul
637	0.44	2022-01-10			alc_manual	thousands per ul
637	2.56	2022-01-10			anc_manual	thousands per ul
637	2.68	2022-01-10			anc_manual	thousands per ul
637	0	2022-01-10			neutrophils_band	thousands per ul
637	0.1	2022-01-10			neutrophils_band	thousands per ul
637	2.56	2022-01-10			neutrophils_segmented	thousands per ul
637	2.58	2022-01-10			neutrophils_segmented	thousands per ul
637	0.09	2022-01-11			alc_manual	thousands per ul
637	1.81	2022-01-11			anc_manual	thousands per ul
637	0.07	2022-01-11			neutrophils_band	thousands per ul
637	1.74	2022-01-11			neutrophils_segmented	thousands per ul
637	0.2	2022-01-12			alc_auto	thousands per ul
637	2.2	2022-01-12			anc_auto	thousands per ul
637	0.13	2022-01-13			alc_manual	thousands per ul
637	2.8	2022-01-13			anc_manual	thousands per ul
637	0.06	2022-01-13			neutrophils_band	thousands per ul
637	2.74	2022-01-13			neutrophils_segmented	thousands per ul
637	0.2	2022-01-14			alc_manual	thousands per ul
637	2.52	2022-01-14			anc_manual	thousands per ul
637	0	2022-01-14			neutrophils_band	thousands per ul
637	2.52	2022-01-14			neutrophils_segmented	thousands per ul
637	0.18	2022-01-15			alc_manual	thousands per ul
637	2.81	2022-01-15			anc_manual	thousands per ul
637	0.12	2022-01-15			neutrophils_band	thousands per ul
637	2.69	2022-01-15			neutrophils_segmented	thousands per ul
637		2022-01-15	2022-01-17	IVIG	treatment
637	0.08	2022-01-16			alc_manual	thousands per ul
637	2.32	2022-01-16			anc_manual	thousands per ul
637	0.03	2022-01-16			neutrophils_band	thousands per ul
637	2.29	2022-01-16			neutrophils_segmented	thousands per ul
637		2022-01-16	2022-01-19	Dexamethasone	treatment
637		2022-01-16	2022-01-21	Remdesivir	treatment covid
637	0.33	2022-01-17			alc_manual	thousands per ul
637	1.79	2022-01-17			anc_manual	thousands per ul
637	0.09	2022-01-17			neutrophils_band	thousands per ul
637	1.7	2022-01-17			neutrophils_segmented	thousands per ul
637	0.22	2022-01-18			alc_manual	thousands per ul
637	1.2	2022-01-18			anc_manual	thousands per ul
637	0.03	2022-01-18			neutrophils_band	thousands per ul
637	1.17	2022-01-18			neutrophils_segmented	thousands per ul
637	0.17	2022-01-19			alc_manual	thousands per ul
637	1.33	2022-01-19			anc_manual	thousands per ul
637	0	2022-01-19			neutrophils_band	thousands per ul
637	1.33	2022-01-19			neutrophils_segmented	thousands per ul
637	0.04	2022-01-20			alc_manual	thousands per ul
637	0.12	2022-01-20			alc_manual	thousands per ul
637	0.14	2022-01-20			alc_manual	thousands per ul
637	0.96	2022-01-20			anc_manual	thousands per ul
637	1.16	2022-01-20			anc_manual	thousands per ul
637	1.01	2022-01-20			anc_manual	thousands per ul
637	41	2022-01-20		low	iga
637	1588	2022-01-20			igg
637	32	2022-01-20		low	igm
637	0.02	2022-01-20			neutrophils_band	thousands per ul
637	0.09	2022-01-20			neutrophils_band	thousands per ul
637	0	2022-01-20			neutrophils_band	thousands per ul
637	0.94	2022-01-20			neutrophils_segmented	thousands per ul
637	1.07	2022-01-20			neutrophils_segmented	thousands per ul
637	1.01	2022-01-20			neutrophils_segmented	thousands per ul
637	0.12	2022-01-21			alc_manual	thousands per ul
637	0.72	2022-01-21			anc_manual	thousands per ul
637	0	2022-01-21			neutrophils_band	thousands per ul
637	0.72	2022-01-21			neutrophils_segmented	thousands per ul
637	0.13	2022-01-22			alc_manual	thousands per ul
637	0.14	2022-01-22			alc_manual	thousands per ul
637	0.92	2022-01-22			anc_manual	thousands per ul
637	1.19	2022-01-22			anc_manual	thousands per ul
637	0.02	2022-01-22			neutrophils_band	thousands per ul
637	0.03	2022-01-22			neutrophils_band	thousands per ul
637	0.9	2022-01-22			neutrophils_segmented	thousands per ul
637	1.16	2022-01-22			neutrophils_segmented	thousands per ul
637		2022-01-22	2022-01-22	Rituximab	treatment
637	0.05	2022-01-23			alc_manual	thousands per ul
637	0.16	2022-01-23			alc_manual	thousands per ul
637	0.76	2022-01-23			anc_manual	thousands per ul
637	1.14	2022-01-23			anc_manual	thousands per ul
637	0.03	2022-01-23			neutrophils_band	thousands per ul
637	0.04	2022-01-23			neutrophils_band	thousands per ul
637	0.73	2022-01-23			neutrophils_segmented	thousands per ul
637	1.1	2022-01-23			neutrophils_segmented	thousands per ul
637		2022-01-23			sequence recovered
637	0.13	2022-01-24			alc_manual	thousands per ul
637	0.9	2022-01-24			anc_manual	thousands per ul
637	0.03	2022-01-24			neutrophils_band	thousands per ul
637	0.87	2022-01-24			neutrophils_segmented	thousands per ul
637		2022-01-24	2022-01-27	Cytoxan	treatment
637	0.08	2022-01-25			alc_manual	thousands per ul
637	0.06	2022-01-25			alc_manual	thousands per ul
637	0.59	2022-01-25			anc_manual	thousands per ul
637	1.01	2022-01-25			anc_manual	thousands per ul
637	0	2022-01-25			neutrophils_band	thousands per ul
637	0	2022-01-25			neutrophils_band	thousands per ul
637	0.59	2022-01-25			neutrophils_segmented	thousands per ul
637	1.01	2022-01-25			neutrophils_segmented	thousands per ul
637	0.07	2022-01-26			alc_manual	thousands per ul
637	0.52	2022-01-26			anc_manual	thousands per ul
637	0.01	2022-01-26			neutrophils_band	thousands per ul
637	0.51	2022-01-26			neutrophils_segmented	thousands per ul
637	0.06	2022-01-27			alc_manual	thousands per ul
637	0.22	2022-01-27			anc_manual	thousands per ul
637	0	2022-01-27			neutrophils_band	thousands per ul
637	0.22	2022-01-27			neutrophils_segmented	thousands per ul
637	0.06	2022-01-28			alc_manual	thousands per ul
637	0.04	2022-01-28			alc_manual	thousands per ul
637	0.15	2022-01-28			anc_manual	thousands per ul
637	0.15	2022-01-28			anc_manual	thousands per ul
637	0	2022-01-28			neutrophils_band	thousands per ul
637	0	2022-01-28			neutrophils_band	thousands per ul
637	0.15	2022-01-28			neutrophils_segmented	thousands per ul
637	0.15	2022-01-28			neutrophils_segmented	thousands per ul
637	0.08	2022-01-29			alc_manual	thousands per ul
637	0.12	2022-01-29			alc_manual	thousands per ul
637	0	2022-01-29			alc_manual	thousands per ul
637	0.22	2022-01-29			anc_manual	thousands per ul
637	0.21	2022-01-29			anc_manual	thousands per ul
637	0.25	2022-01-29			anc_manual	thousands per ul
637	0	2022-01-29			neutrophils_band	thousands per ul
637	0	2022-01-29			neutrophils_band	thousands per ul
637	0	2022-01-29			neutrophils_band	thousands per ul
637	0.22	2022-01-29			neutrophils_segmented	thousands per ul
637	0.21	2022-01-29			neutrophils_segmented	thousands per ul
637	0.25	2022-01-29			neutrophils_segmented	thousands per ul
637	0.05	2022-01-30			alc_manual	thousands per ul
637	0.07	2022-01-30			alc_manual	thousands per ul
637	0.09	2022-01-30			anc_manual	thousands per ul
637	0.02	2022-01-30			anc_manual	thousands per ul
637	0	2022-01-30			neutrophils_band	thousands per ul
637	0	2022-01-30			neutrophils_band	thousands per ul
637	0.09	2022-01-30			neutrophils_segmented	thousands per ul
637	0.02	2022-01-30			neutrophils_segmented	thousands per ul
637	0.04	2022-01-31			alc_manual	thousands per ul
637	0.03	2022-01-31			alc_manual	thousands per ul
637	0.01	2022-01-31			anc_manual	thousands per ul
637	0	2022-01-31			neutrophils_band	thousands per ul
637	0	2022-01-31			neutrophils_band	thousands per ul
637	0.01	2022-01-31			neutrophils_segmented	thousands per ul
637	0	2022-01-31			neutrophils_segmented	thousands per ul
637	0.05	2022-02-01			alc_manual	thousands per ul
637	0.05	2022-02-01			alc_manual	thousands per ul
637	0	2022-02-01			neutrophils_band	thousands per ul
637	0	2022-02-01			neutrophils_band	thousands per ul
637	0	2022-02-01			neutrophils_segmented	thousands per ul
637	0	2022-02-01			neutrophils_segmented	thousands per ul
637	0.05	2022-02-02			alc_manual	thousands per ul
637	0.06	2022-02-02			alc_manual	thousands per ul
637	0	2022-02-02			neutrophils_band	thousands per ul
637	0	2022-02-02			neutrophils_band	thousands per ul
637	0	2022-02-02			neutrophils_segmented	thousands per ul
637	0	2022-02-02			neutrophils_segmented	thousands per ul
637	0.09	2022-02-03			alc_manual	thousands per ul
637	0.05	2022-02-03			alc_manual	thousands per ul
637	0	2022-02-03			neutrophils_band	thousands per ul
637	0	2022-02-03			neutrophils_band	thousands per ul
637	0	2022-02-03			neutrophils_segmented	thousands per ul
637	0	2022-02-03			neutrophils_segmented	thousands per ul
637	0.1	2022-02-04			alc_manual	thousands per ul
637	0.06	2022-02-04			alc_manual	thousands per ul
637	0.01	2022-02-04			anc_manual	thousands per ul
637	0	2022-02-04			neutrophils_band	thousands per ul
637	0	2022-02-04			neutrophils_band	thousands per ul
637	0	2022-02-04			neutrophils_segmented	thousands per ul
637	0.01	2022-02-04			neutrophils_segmented	thousands per ul
637	0.09	2022-02-05			alc_manual	thousands per ul
637	0.01	2022-02-05			anc_manual	thousands per ul
637	0	2022-02-05			neutrophils_band	thousands per ul
637	0.01	2022-02-05			neutrophils_segmented	thousands per ul
637	0.17	2022-02-06			alc_manual	thousands per ul
637	0.08	2022-02-06			anc_manual	thousands per ul
637	0	2022-02-06			neutrophils_band	thousands per ul
637	0.08	2022-02-06			neutrophils_segmented	thousands per ul
637	0.12	2022-02-07			alc_manual	thousands per ul
637	0.44	2022-02-07			anc_manual	thousands per ul
637	0	2022-02-07			neutrophils_band	thousands per ul
637	0.44	2022-02-07			neutrophils_segmented	thousands per ul
637	0.1	2022-02-08			alc_manual	thousands per ul
637	0.98	2022-02-08			anc_manual	thousands per ul
637	0.01	2022-02-08			neutrophils_band	thousands per ul
637	0.97	2022-02-08			neutrophils_segmented	thousands per ul
637	0.08	2022-02-09			alc_manual	thousands per ul
637	1.98	2022-02-09			anc_manual	thousands per ul
637	0	2022-02-09			neutrophils_band	thousands per ul
637	1.98	2022-02-09			neutrophils_segmented	thousands per ul
637	0.03	2022-02-10			alc_manual	thousands per ul
637	2.79	2022-02-10			anc_manual	thousands per ul
637	0.303248	2022-02-10			genetic divergence rate
637	0.19	2022-02-10			neutrophils_band	thousands per ul
637	2.6	2022-02-10			neutrophils_segmented	thousands per ul
637		2022-02-10			sequence recovered
637	2.4	2022-02-11			anc_manual	thousands per ul
637	2.45	2022-02-12			anc_manual	thousands per ul
637	2.39	2022-02-13			anc_manual	thousands per ul
637	1.73	2022-02-14			anc_manual	thousands per ul
637	2.67	2022-02-15			anc_manual	thousands per ul
637	0.47	2022-02-16			alc_manual	thousands per ul
637	2.7	2022-02-16			anc_manual	thousands per ul
637	0	2022-02-16			neutrophils_band	thousands per ul
637	2.7	2022-02-16			neutrophils_segmented	thousands per ul
637	0.4	2022-02-17			alc_manual	thousands per ul
637	2.25	2022-02-17			anc_manual	thousands per ul
637	0.03	2022-02-17			neutrophils_band	thousands per ul
637	2.22	2022-02-17			neutrophils_segmented	thousands per ul
637	1	2022-02-22			alc_auto	thousands per ul
637	4.8	2022-02-22			anc_auto	thousands per ul
637	0.62	2022-03-04			alc_manual	thousands per ul
637	1.99	2022-03-04			alc_manual	thousands per ul
637	8.14	2022-03-04			anc_manual	thousands per ul
637	0.334625	2022-03-04			genetic divergence rate
637	0.41	2022-03-04			neutrophils_band	thousands per ul
637	0.25	2022-03-04			neutrophils_band	thousands per ul
637	7.73	2022-03-04			neutrophils_segmented	thousands per ul
637	9.71	2022-03-04			neutrophils_segmented	thousands per ul
637		2022-03-04			sequence recovered
637	0.99	2022-03-06			alc_manual	thousands per ul
637	0	2022-03-06			neutrophils_band	thousands per ul
637	12.81	2022-03-06			neutrophils_segmented	thousands per ul
637	0.51	2022-03-07			alc_manual	thousands per ul
637	0	2022-03-07			neutrophils_band	thousands per ul
637	12.23	2022-03-07			neutrophils_segmented	thousands per ul
637	0.54	2022-03-08			alc_manual	thousands per ul
637	0	2022-03-08			neutrophils_band	thousands per ul
637	8.25	2022-03-08			neutrophils_segmented	thousands per ul
637	0.68	2022-03-13			alc_manual	thousands per ul
637	0.81	2022-03-13			neutrophils_band	thousands per ul
637	11.12	2022-03-13			neutrophils_segmented	thousands per ul
637	0.72	2022-03-14			alc_manual	thousands per ul
637	15.58	2022-03-14			anc_manual	thousands per ul
637	0.772921	2022-03-14			genetic divergence rate
637	0.9	2022-03-14			neutrophils_band	thousands per ul
637	14.68	2022-03-14			neutrophils_segmented	thousands per ul
637		2022-03-14			sequence recovered
637	0.37	2022-03-15			alc_manual	thousands per ul
637	16.54	2022-03-15			anc_manual	thousands per ul
637	0.368492	2022-03-15			genetic divergence rate
637	0.74	2022-03-15			neutrophils_band	thousands per ul
637	15.8	2022-03-15			neutrophils_segmented	thousands per ul
637		2022-03-15			sequence recovered
637	0.43	2022-03-16			alc_manual	thousands per ul
637	12.53	2022-03-16			anc_manual	thousands per ul
637	0.28	2022-03-16			neutrophils_band	thousands per ul
637	12.25	2022-03-16			neutrophils_segmented	thousands per ul
637	0.13	2022-03-17			alc_manual	thousands per ul
637	0.17	2022-03-17			alc_manual	thousands per ul
637	13.32	2022-03-17			anc_manual	thousands per ul
637	14.75	2022-03-17			anc_manual	thousands per ul
637	0.13	2022-03-17			neutrophils_band	thousands per ul
637	1.01	2022-03-17			neutrophils_band	thousands per ul
637	13.19	2022-03-17			neutrophils_segmented	thousands per ul
637	13.74	2022-03-17			neutrophils_segmented	thousands per ul
637		2022-03-18	2022-03-23	Cytoxan	treatment
637	0.1	2022-05-07			alc_auto	thousands per ul
637	5.3	2022-05-07			anc_auto	thousands per ul
637					relapsed peripheral t cell lymphoma
640		2021-10-11	2021-10-11	Rituximab	treatment
640		2021-10-18	2021-10-18	Rituximab	treatment
640		2021-10-25	2021-10-25	Rituximab	treatment
640		2021-11-01	2021-11-01	Rituximab	treatment
640	2.79	2021-12-01			alc_manual	thousands per ul
640	4.38	2021-12-01			anc_manual	thousands per ul
640	0.19	2021-12-01			neutrophils_band	thousands per ul
640	4.19	2021-12-01			neutrophils_segmented	thousands per ul
640		2021-12-01	2021-12-10	Neulasta	treatment
640	1.14	2021-12-02			alc_manual	thousands per ul
640	6.04	2021-12-02			anc_manual	thousands per ul
640	0.08	2021-12-02			neutrophils_band	thousands per ul
640	5.96	2021-12-02			neutrophils_segmented	thousands per ul
640	1.16	2021-12-03			alc_manual	thousands per ul
640	4.7	2021-12-03			anc_manual	thousands per ul
640	0.14	2021-12-03			neutrophils_band	thousands per ul
640	4.56	2021-12-03			neutrophils_segmented	thousands per ul
640		2021-12-03	2021-12-03	Carboplatin	treatment
640		2021-12-03	2021-12-03	Gemcitabine	treatment
640		2021-12-03	2021-12-03	Rituximab	treatment
640	0.29	2021-12-04			alc_manual	thousands per ul
640	4.22	2021-12-04			anc_manual	thousands per ul
640	0.1	2021-12-04			neutrophils_band	thousands per ul
640	4.12	2021-12-04			neutrophils_segmented	thousands per ul
640	0.45	2021-12-05			alc_manual	thousands per ul
640	6.56	2021-12-05			anc_manual	thousands per ul
640	0	2021-12-05			neutrophils_band	thousands per ul
640	6.56	2021-12-05			neutrophils_segmented	thousands per ul
640	0.16	2021-12-06			alc_manual	thousands per ul
640	5.18	2021-12-06			anc_manual	thousands per ul
640	0.1	2021-12-06			neutrophils_band	thousands per ul
640	5.08	2021-12-06			neutrophils_segmented	thousands per ul
640	0.1	2021-12-07			alc_manual	thousands per ul
640	2.28	2021-12-07			anc_manual	thousands per ul
640	0.1	2021-12-07			neutrophils_band	thousands per ul
640	2.18	2021-12-07			neutrophils_segmented	thousands per ul
640	0.18	2021-12-08			alc_manual	thousands per ul
640	0.41	2021-12-08			anc_manual	thousands per ul
640	0	2021-12-08			neutrophils_band	thousands per ul
640	0.41	2021-12-08			neutrophils_segmented	thousands per ul
640	0.4	2021-12-09			alc_manual	thousands per ul
640	0.05	2021-12-09			anc_manual	thousands per ul
640	0	2021-12-09			neutrophils_band	thousands per ul
640	0.05	2021-12-09			neutrophils_segmented	thousands per ul
640	0.49	2021-12-10			alc_manual	thousands per ul
640	0.21	2021-12-10			alc_manual	thousands per ul
640	0.02	2021-12-10			anc_manual	thousands per ul
640	0	2021-12-10			neutrophils_band	thousands per ul
640	0	2021-12-10			neutrophils_band	thousands per ul
640	0.02	2021-12-10			neutrophils_segmented	thousands per ul
640	0	2021-12-10			neutrophils_segmented	thousands per ul
640		2021-12-10	2022-01-14	Tacrolimus	treatment
640	0.22	2021-12-11			alc_manual	thousands per ul
640	0	2021-12-11			neutrophils_band	thousands per ul
640	0	2021-12-11			neutrophils_segmented	thousands per ul
640	0.14	2021-12-12			alc_manual	thousands per ul
640	0	2021-12-12			neutrophils_band	thousands per ul
640	0	2021-12-12			neutrophils_segmented	thousands per ul
640	0.09	2021-12-13			alc_manual	thousands per ul
640	0.15	2021-12-13			alc_manual	thousands per ul
640	0.15	2021-12-13			alc_manual	thousands per ul
640	0.07	2021-12-13			anc_manual	thousands per ul
640	0	2021-12-13			neutrophils_band	thousands per ul
640	0	2021-12-13			neutrophils_band	thousands per ul
640	0	2021-12-13			neutrophils_band	thousands per ul
640	0.07	2021-12-13			neutrophils_segmented	thousands per ul
640	0	2021-12-13			neutrophils_segmented	thousands per ul
640	0	2021-12-13			neutrophils_segmented	thousands per ul
640	0.28	2021-12-14			alc_manual	thousands per ul
640	0.3	2021-12-14			alc_manual	thousands per ul
640	0.03	2021-12-14			anc_manual	thousands per ul
640	0	2021-12-14			neutrophils_band	thousands per ul
640	0	2021-12-14			neutrophils_band	thousands per ul
640	0	2021-12-14			neutrophils_segmented	thousands per ul
640	0.03	2021-12-14			neutrophils_segmented	thousands per ul
640	0.29	2021-12-15			alc_manual	thousands per ul
640	0.56	2021-12-15			alc_manual	thousands per ul
640	0.1	2021-12-15			anc_manual	thousands per ul
640	0.23	2021-12-15			anc_manual	thousands per ul
640	0	2021-12-15			neutrophils_band	thousands per ul
640	0.01	2021-12-15			neutrophils_band	thousands per ul
640	0.1	2021-12-15			neutrophils_segmented	thousands per ul
640	0.22	2021-12-15			neutrophils_segmented	thousands per ul
640	0.61	2021-12-16			alc_manual	thousands per ul
640	0.41	2021-12-16			anc_manual	thousands per ul
640	0	2021-12-16			neutrophils_band	thousands per ul
640	0.41	2021-12-16			neutrophils_segmented	thousands per ul
640	2.06	2021-12-17			alc_manual	thousands per ul
640	1.52	2021-12-17			alc_manual	thousands per ul
640	1.59	2021-12-17			anc_manual	thousands per ul
640	5.62	2021-12-17			anc_manual	thousands per ul
640	0.05	2021-12-17			neutrophils_band	thousands per ul
640	0	2021-12-17			neutrophils_band	thousands per ul
640	1.54	2021-12-17			neutrophils_segmented	thousands per ul
640	5.62	2021-12-17			neutrophils_segmented	thousands per ul
640	0.53	2021-12-18			alc_manual	thousands per ul
640	11.16	2021-12-18			anc_manual	thousands per ul
640	0.65	2021-12-18			neutrophils_band	thousands per ul
640	10.51	2021-12-18			neutrophils_segmented	thousands per ul
640	1.13	2021-12-19			alc_manual	thousands per ul
640	19.31	2021-12-19			anc_manual	thousands per ul
640	0	2021-12-19			neutrophils_band	thousands per ul
640	19.31	2021-12-19			neutrophils_segmented	thousands per ul
640	1.68	2021-12-20			alc_manual	thousands per ul
640	22.4	2021-12-20			anc_manual	thousands per ul
640	0.27	2021-12-20			neutrophils_band	thousands per ul
640	22.13	2021-12-20			neutrophils_segmented	thousands per ul
640	2	2021-12-21			alc_manual	thousands per ul
640	21.82	2021-12-21			anc_manual	thousands per ul
640	0.24	2021-12-21			neutrophils_band	thousands per ul
640	21.58	2021-12-21			neutrophils_segmented	thousands per ul
640	1.27	2021-12-22			alc_manual	thousands per ul
640	23.95	2021-12-22			anc_manual	thousands per ul
640	0	2021-12-22			neutrophils_band	thousands per ul
640	23.95	2021-12-22			neutrophils_segmented	thousands per ul
640	1.74	2021-12-23			alc_manual	thousands per ul
640	20.77	2021-12-23			anc_manual	thousands per ul
640	0	2021-12-23			neutrophils_band	thousands per ul
640	20.77	2021-12-23			neutrophils_segmented	thousands per ul
640	2.29	2021-12-24			alc_manual	thousands per ul
640	18.11	2021-12-24			anc_manual	thousands per ul
640	0	2021-12-24			neutrophils_band	thousands per ul
640	18.11	2021-12-24			neutrophils_segmented	thousands per ul
640	1.2	2021-12-25			alc_manual	thousands per ul
640	20.93	2021-12-25			anc_manual	thousands per ul
640	0	2021-12-25			neutrophils_band	thousands per ul
640	20.93	2021-12-25			neutrophils_segmented	thousands per ul
640	2.36	2021-12-26			alc_manual	thousands per ul
640	21.08	2021-12-26			anc_manual	thousands per ul
640	0	2021-12-26			neutrophils_band	thousands per ul
640	21.08	2021-12-26			neutrophils_segmented	thousands per ul
640	1.45	2021-12-27			alc_manual	thousands per ul
640	19.79	2021-12-27			anc_manual	thousands per ul
640	0	2021-12-27			neutrophils_band	thousands per ul
640	19.79	2021-12-27			neutrophils_segmented	thousands per ul
640		2021-12-27	2021-12-27	Carboplatin	treatment
640		2021-12-27	2021-12-27	Gemcitabine	treatment
640		2021-12-27	2021-12-27	Rituximab	treatment
640	0.25	2021-12-28			alc_manual	thousands per ul
640	27.19	2021-12-28			anc_manual	thousands per ul
640	0	2021-12-28			neutrophils_band	thousands per ul
640	27.19	2021-12-28			neutrophils_segmented	thousands per ul
640	0.3	2021-12-29			alc_auto	thousands per ul
640	16.8	2021-12-29			anc_auto	thousands per ul
640	0.66	2021-12-30			alc_manual	thousands per ul
640	70.61	2021-12-30			anc_manual	thousands per ul
640	1.39	2021-12-30			neutrophils_band	thousands per ul
640	69.22	2021-12-30			neutrophils_segmented	thousands per ul
640	0	2021-12-31			alc_manual	thousands per ul
640	46.82	2021-12-31			anc_manual	thousands per ul
640	0	2021-12-31			neutrophils_band	thousands per ul
640	46.82	2021-12-31			neutrophils_segmented	thousands per ul
640	0.94	2022-01-01			alc_manual	thousands per ul
640	18.45	2022-01-01			anc_manual	thousands per ul
640	0	2022-01-01			neutrophils_band	thousands per ul
640	18.45	2022-01-01			neutrophils_segmented	thousands per ul
640	0.94	2022-01-02			alc_manual	thousands per ul
640	3.72	2022-01-02			anc_manual	thousands per ul
640	0	2022-01-02			neutrophils_band	thousands per ul
640	3.72	2022-01-02			neutrophils_segmented	thousands per ul
640	0.84	2022-01-03			alc_manual	thousands per ul
640	0.37	2022-01-03			anc_manual	thousands per ul
640	0	2022-01-03			neutrophils_band	thousands per ul
640	0.37	2022-01-03			neutrophils_segmented	thousands per ul
640	0.95	2022-01-04			alc_manual	thousands per ul
640	0.1	2022-01-04			anc_manual	thousands per ul
640	0.01	2022-01-04			neutrophils_band	thousands per ul
640	0.09	2022-01-04			neutrophils_segmented	thousands per ul
640	0.83	2022-01-06			alc_manual	thousands per ul
640	0.06	2022-01-06			anc_manual	thousands per ul
640	0	2022-01-06			neutrophils_band	thousands per ul
640	0.06	2022-01-06			neutrophils_segmented	thousands per ul
640	1.31	2022-01-07			alc_manual	thousands per ul
640	0.44	2022-01-07			anc_manual	thousands per ul
640	0	2022-01-07			neutrophils_band	thousands per ul
640	0.44	2022-01-07			neutrophils_segmented	thousands per ul
640	0.59	2022-01-08			alc_manual	thousands per ul
640	1.29	2022-01-08			anc_manual	thousands per ul
640	0	2022-01-08			neutrophils_band	thousands per ul
640	1.29	2022-01-08			neutrophils_segmented	thousands per ul
640		2022-01-09			sequence recovered
640		2022-01-09			symptom onset
640	1.05	2022-01-10			alc_manual	thousands per ul
640	2.57	2022-01-10			anc_manual	thousands per ul
640	0	2022-01-10			neutrophils_band	thousands per ul
640	2.57	2022-01-10			neutrophils_segmented	thousands per ul
640		2022-01-10	2022-01-12	Remdesivir	treatment covid
640		2022-01-10	2022-01-10	Sotrovimab	treatment covid
640	0.83	2022-01-11			alc_manual	thousands per ul
640	4.15	2022-01-11			anc_manual	thousands per ul
640	0	2022-01-11			neutrophils_band	thousands per ul
640	4.15	2022-01-11			neutrophils_segmented	thousands per ul
640	0.84	2022-01-12			alc_manual	thousands per ul
640	5.63	2022-01-12			anc_manual	thousands per ul
640	0	2022-01-12			neutrophils_band	thousands per ul
640	5.63	2022-01-12			neutrophils_segmented	thousands per ul
640	1.22	2022-01-13			alc_manual	thousands per ul
640	6.71	2022-01-13			anc_manual	thousands per ul
640	0.18	2022-01-13			neutrophils_band	thousands per ul
640	6.53	2022-01-13			neutrophils_segmented	thousands per ul
640	0.49	2022-01-15			alc_manual	thousands per ul
640	8.32	2022-01-15			anc_manual	thousands per ul
640	0.1	2022-01-15			neutrophils_band	thousands per ul
640	8.22	2022-01-15			neutrophils_segmented	thousands per ul
640	1.2	2022-01-17			alc_auto	thousands per ul
640	7.3	2022-01-17			anc_auto	thousands per ul
640	1.2	2022-01-19			alc_auto	thousands per ul
640	4.4	2022-01-19			anc_auto	thousands per ul
640	1.1	2022-01-21			alc_auto	thousands per ul
640	5.4	2022-01-21			anc_auto	thousands per ul
640	1.5	2022-02-01			alc_auto	thousands per ul
640	6.1	2022-02-01			anc_auto	thousands per ul
640	0.9	2022-02-08			alc_auto	thousands per ul
640	1.5	2022-02-08			alc_auto	thousands per ul
640	6.7	2022-02-08			anc_auto	thousands per ul
640	7.8	2022-02-08			anc_auto	thousands per ul
640	1.1	2022-02-15			alc_auto	thousands per ul
640	4.8	2022-02-15			anc_auto	thousands per ul
640	1.17	2022-02-21			alc_manual	thousands per ul
640	3.87	2022-02-21			anc_manual	thousands per ul
640	0.12	2022-02-21			neutrophils_band	thousands per ul
640	3.75	2022-02-21			neutrophils_segmented	thousands per ul
640		2022-02-22	2022-02-22	Rituximab	treatment
640	0.79	2022-03-01			alc_manual	thousands per ul
640	2.36	2022-03-01			anc_manual	thousands per ul
640	0.1	2022-03-01			neutrophils_band	thousands per ul
640	2.26	2022-03-01			neutrophils_segmented	thousands per ul
640	0.96	2022-03-08			alc_manual	thousands per ul
640	5.47	2022-03-08			anc_manual	thousands per ul
640	0.13	2022-03-08			neutrophils_band	thousands per ul
640	5.34	2022-03-08			neutrophils_segmented	thousands per ul
640	0.2	2022-03-15			alc_auto	thousands per ul
640	0.12	2022-03-15			alc_manual	thousands per ul
640	2.8	2022-03-15			anc_auto	thousands per ul
640	3.12	2022-03-15			anc_manual	thousands per ul
640	0	2022-03-15			neutrophils_band	thousands per ul
640	3.12	2022-03-15			neutrophils_segmented	thousands per ul
640	0.13	2022-03-22			alc_manual	thousands per ul
640	3.29	2022-03-22			anc_manual	thousands per ul
640	0	2022-03-22			neutrophils_band	thousands per ul
640	3.29	2022-03-22			neutrophils_segmented	thousands per ul
640	0.2	2022-03-25			alc_auto	thousands per ul
640	2.8	2022-03-25			anc_auto	thousands per ul
640	0.2	2022-03-26			alc_auto	thousands per ul
640	2	2022-03-26			anc_auto	thousands per ul
640	0.16	2022-03-27			alc_manual	thousands per ul
640	2.21	2022-03-27			anc_manual	thousands per ul
640	0.03	2022-03-27			neutrophils_band	thousands per ul
640	2.18	2022-03-27			neutrophils_segmented	thousands per ul
640	0.09	2022-03-28			alc_manual	thousands per ul
640	2.5	2022-03-28			anc_manual	thousands per ul
640	153	2022-03-28			igg
640	0	2022-03-28			neutrophils_band	thousands per ul
640	2.5	2022-03-28			neutrophils_segmented	thousands per ul
640	0.11	2022-03-29			alc_manual	thousands per ul
640	2.31	2022-03-29			anc_manual	thousands per ul
640	0	2022-03-29			neutrophils_band	thousands per ul
640	2.31	2022-03-29			neutrophils_segmented	thousands per ul
640	0.09	2022-03-30			alc_manual	thousands per ul
640	2.15	2022-03-30			anc_manual	thousands per ul
640	0	2022-03-30			neutrophils_band	thousands per ul
640	2.15	2022-03-30			neutrophils_segmented	thousands per ul
640	0.3	2022-03-31			alc_auto	thousands per ul
640	2.1	2022-03-31			anc_auto	thousands per ul
640	0.31	2022-04-01			alc_manual	thousands per ul
640	2.28	2022-04-01			anc_manual	thousands per ul
640	0	2022-04-01			neutrophils_band	thousands per ul
640	2.28	2022-04-01			neutrophils_segmented	thousands per ul
640	0.36	2022-04-02			alc_manual	thousands per ul
640	1.65	2022-04-02			anc_manual	thousands per ul
640	0.03	2022-04-02			neutrophils_band	thousands per ul
640	1.62	2022-04-02			neutrophils_segmented	thousands per ul
640	0.35	2022-04-03			alc_manual	thousands per ul
640	1.7	2022-04-03			anc_manual	thousands per ul
640	0	2022-04-03			neutrophils_band	thousands per ul
640	1.7	2022-04-03			neutrophils_segmented	thousands per ul
640	0.14	2022-04-04			alc_manual	thousands per ul
640	2.57	2022-04-04			anc_manual	thousands per ul
640	0.11	2022-04-04			neutrophils_band	thousands per ul
640	2.46	2022-04-04			neutrophils_segmented	thousands per ul
640	0.46	2022-04-05			alc_manual	thousands per ul
640	2.83	2022-04-05			anc_manual	thousands per ul
640	0	2022-04-05			neutrophils_band	thousands per ul
640	2.83	2022-04-05			neutrophils_segmented	thousands per ul
640	0.32	2022-04-06			alc_manual	thousands per ul
640	2.71	2022-04-06			anc_manual	thousands per ul
640	0.0963927	2022-04-06			genetic divergence rate
640	0.05	2022-04-06			neutrophils_band	thousands per ul
640	2.66	2022-04-06			neutrophils_segmented	thousands per ul
640		2022-04-06			sequence recovered
640	0.31	2022-04-07			alc_manual	thousands per ul
640	2.07	2022-04-07			anc_manual	thousands per ul
640	0	2022-04-07			neutrophils_band	thousands per ul
640	2.07	2022-04-07			neutrophils_segmented	thousands per ul
640	0.23	2022-04-08			alc_manual	thousands per ul
640	2.26	2022-04-08			anc_manual	thousands per ul
640	0	2022-04-08			neutrophils_band	thousands per ul
640	2.26	2022-04-08			neutrophils_segmented	thousands per ul
640	0.19	2022-04-09			alc_manual	thousands per ul
640	1.99	2022-04-09			anc_manual	thousands per ul
640	0	2022-04-09			neutrophils_band	thousands per ul
640	1.99	2022-04-09			neutrophils_segmented	thousands per ul
640	0.3	2022-04-10			alc_manual	thousands per ul
640	1.61	2022-04-10			anc_manual	thousands per ul
640	0	2022-04-10			neutrophils_band	thousands per ul
640	1.61	2022-04-10			neutrophils_segmented	thousands per ul
640	0.36	2022-04-12			alc_manual	thousands per ul
640	0.23	2022-04-12			alc_manual	thousands per ul
640	0.15	2022-04-12			alc_manual	thousands per ul
640	0.25	2022-04-12			alc_manual	thousands per ul
640	1.15	2022-04-12			anc_manual	thousands per ul
640	1.75	2022-04-12			anc_manual	thousands per ul
640	1.21	2022-04-12			anc_manual	thousands per ul
640	1.68	2022-04-12			anc_manual	thousands per ul
640	0	2022-04-12			neutrophils_band	thousands per ul
640	0	2022-04-12			neutrophils_band	thousands per ul
640	0	2022-04-12			neutrophils_band	thousands per ul
640	0	2022-04-12			neutrophils_band	thousands per ul
640	1.15	2022-04-12			neutrophils_segmented	thousands per ul
640	1.75	2022-04-12			neutrophils_segmented	thousands per ul
640	1.21	2022-04-12			neutrophils_segmented	thousands per ul
640	1.68	2022-04-12			neutrophils_segmented	thousands per ul
640	0.2	2022-04-13			alc_manual	thousands per ul
640	0.27	2022-04-13			alc_manual	thousands per ul
640	0.99	2022-04-13			anc_manual	thousands per ul
640	1.35	2022-04-13			anc_manual	thousands per ul
640	0	2022-04-13			neutrophils_band	thousands per ul
640	0	2022-04-13			neutrophils_band	thousands per ul
640	0.99	2022-04-13			neutrophils_segmented	thousands per ul
640	1.35	2022-04-13			neutrophils_segmented	thousands per ul
640	0.06	2022-04-14			alc_manual	thousands per ul
640	1.31	2022-04-14			anc_manual	thousands per ul
640	0.548438	2022-04-14			genetic divergence rate
640	0.06	2022-04-14			neutrophils_band	thousands per ul
640	1.25	2022-04-14			neutrophils_segmented	thousands per ul
640		2022-04-14			sequence recovered
640	0.04	2022-04-15			alc_manual	thousands per ul
640	1.05	2022-04-15			anc_manual	thousands per ul
640	0.04	2022-04-15			neutrophils_band	thousands per ul
640	1.01	2022-04-15			neutrophils_segmented	thousands per ul
640	0.05	2022-04-16			alc_manual	thousands per ul
640	1.2	2022-04-16			anc_manual	thousands per ul
640	0.02	2022-04-16			neutrophils_band	thousands per ul
640	1.18	2022-04-16			neutrophils_segmented	thousands per ul
640	0.21	2022-04-17			alc_manual	thousands per ul
640	0.32	2022-04-17			anc_manual	thousands per ul
640	0.08	2022-04-17			neutrophils_band	thousands per ul
640	0.24	2022-04-17			neutrophils_segmented	thousands per ul
640	0.08	2022-04-18			alc_manual	thousands per ul
640	0.27	2022-04-18			anc_manual	thousands per ul
640	0	2022-04-18			neutrophils_band	thousands per ul
640	0.27	2022-04-18			neutrophils_segmented	thousands per ul
640	0.09	2022-04-19			alc_manual	thousands per ul
640	0.23	2022-04-19			anc_manual	thousands per ul
640	0	2022-04-19			neutrophils_band	thousands per ul
640	0.23	2022-04-19			neutrophils_segmented	thousands per ul
640	0.3	2022-04-20			alc_manual	thousands per ul
640	0.17	2022-04-20			anc_manual	thousands per ul
640	0.03	2022-04-20			neutrophils_band	thousands per ul
640	0.14	2022-04-20			neutrophils_segmented	thousands per ul
640	0.27	2022-04-21			alc_manual	thousands per ul
640	0.09	2022-04-21			anc_manual	thousands per ul
640	0	2022-04-21			neutrophils_band	thousands per ul
640	0.09	2022-04-21			neutrophils_segmented	thousands per ul
640	0.46	2022-04-22			alc_manual	thousands per ul
640	0.41	2022-04-22			anc_manual	thousands per ul
640	0.02	2022-04-22			neutrophils_band	thousands per ul
640	0.39	2022-04-22			neutrophils_segmented	thousands per ul
640	0.49	2022-04-23			alc_manual	thousands per ul
640	0.74	2022-04-23			alc_manual	thousands per ul
640	1.9	2022-04-23			anc_manual	thousands per ul
640	2.22	2022-04-23			anc_manual	thousands per ul
640	0	2022-04-23			neutrophils_band	thousands per ul
640	0.09	2022-04-23			neutrophils_band	thousands per ul
640	1.9	2022-04-23			neutrophils_segmented	thousands per ul
640	2.13	2022-04-23			neutrophils_segmented	thousands per ul
640	0.58	2022-04-24			alc_manual	thousands per ul
640	5.14	2022-04-24			anc_manual	thousands per ul
640	0	2022-04-24			neutrophils_band	thousands per ul
640	5.14	2022-04-24			neutrophils_segmented	thousands per ul
640	0.24	2022-04-25			alc_manual	thousands per ul
640	8.51	2022-04-25			anc_manual	thousands per ul
640	0	2022-04-25			neutrophils_band	thousands per ul
640	8.51	2022-04-25			neutrophils_segmented	thousands per ul
640	0.33	2022-04-26			alc_manual	thousands per ul
640	8.83	2022-04-26			anc_manual	thousands per ul
640	0	2022-04-26			neutrophils_band	thousands per ul
640	8.83	2022-04-26			neutrophils_segmented	thousands per ul
640	0.58	2022-04-27			alc_manual	thousands per ul
640	7.84	2022-04-27			anc_manual	thousands per ul
640	0	2022-04-27			neutrophils_band	thousands per ul
640	7.84	2022-04-27			neutrophils_segmented	thousands per ul
640	0.09	2022-04-28			alc_manual	thousands per ul
640	9.01	2022-04-28			anc_manual	thousands per ul
640	0	2022-04-28			neutrophils_band	thousands per ul
640	9.01	2022-04-28			neutrophils_segmented	thousands per ul
640	0.58	2022-04-29			alc_manual	thousands per ul
640	10.11	2022-04-29			anc_manual	thousands per ul
640	0	2022-04-29			neutrophils_band	thousands per ul
640	10.11	2022-04-29			neutrophils_segmented	thousands per ul
640	0.26	2022-04-30			alc_manual	thousands per ul
640	0.19	2022-04-30			alc_manual	thousands per ul
640	7.67	2022-04-30			anc_manual	thousands per ul
640	8.78	2022-04-30			anc_manual	thousands per ul
640	0	2022-04-30			neutrophils_band	thousands per ul
640	0.09	2022-04-30			neutrophils_band	thousands per ul
640	7.67	2022-04-30			neutrophils_segmented	thousands per ul
640	8.69	2022-04-30			neutrophils_segmented	thousands per ul
640	0.3	2022-05-01			alc_manual	thousands per ul
640	8.99	2022-05-01			anc_manual	thousands per ul
640	0.648293	2022-05-01			genetic divergence rate
640	0	2022-05-01			neutrophils_band	thousands per ul
640	8.99	2022-05-01			neutrophils_segmented	thousands per ul
640		2022-05-01			sequence recovered
640	0.5	2022-05-03			alc_auto	thousands per ul
640	8.6	2022-05-03			anc_auto	thousands per ul
640					post-transplant ptld
641		2021-11-23	2022-07-29	Zanubrutinib	treatment
641	153	2022-03-28			igg
641	0.76	2022-03-31			alc_manual	thousands per ul
641	3.47	2022-03-31			anc_manual	thousands per ul
641	0	2022-03-31			neutrophils_band	thousands per ul
641	3.47	2022-03-31			neutrophils_segmented	thousands per ul
641	1.1	2022-04-28			alc_auto	thousands per ul
641	3.3	2022-04-28			anc_auto	thousands per ul
641		2022-04-28	2022-04-28	Obinutuzumab	treatment
641		2022-05-01			symptom onset
641	0.5	2022-07-20			alc_auto	thousands per ul
641	4.4	2022-07-20			anc_auto	thousands per ul
641	0.4	2022-07-21			alc_auto	thousands per ul
641	2.5	2022-07-21			anc_auto	thousands per ul
641	0.6	2022-07-22			alc_auto	thousands per ul
641	2.9	2022-07-22			anc_auto	thousands per ul
641	0.5	2022-07-23			alc_auto	thousands per ul
641	2.3	2022-07-23			anc_auto	thousands per ul
641	0.4	2022-07-24			alc_auto	thousands per ul
641	3.1	2022-07-24			anc_auto	thousands per ul
641	0.4	2022-07-25			alc_auto	thousands per ul
641	2.9	2022-07-25			anc_auto	thousands per ul
641	0.6	2022-07-26			alc_auto	thousands per ul
641	10	2022-07-26			anc_auto	thousands per ul
641	0.7	2022-07-27			alc_auto	thousands per ul
641	7.8	2022-07-27			anc_auto	thousands per ul
641	0.9	2022-07-28			alc_auto	thousands per ul
641	5.9	2022-07-28			anc_auto	thousands per ul
641	0.7	2022-07-29			alc_auto	thousands per ul
641	0.3	2022-07-29			alc_auto	thousands per ul
641	5.1	2022-07-29			anc_auto	thousands per ul
641	7	2022-07-29			anc_auto	thousands per ul
641	0.5	2022-07-30			alc_auto	thousands per ul
641	4.4	2022-07-30			anc_auto	thousands per ul
641	1	2022-08-01			alc_auto	thousands per ul
641	7.1	2022-08-01			anc_auto	thousands per ul
641	0.94	2022-08-02			alc_manual	thousands per ul
641	8.91	2022-08-02			anc_manual	thousands per ul
641	0	2022-08-02			neutrophils_band	thousands per ul
641	8.91	2022-08-02			neutrophils_segmented	thousands per ul
641	1.33	2022-08-03			alc_manual	thousands per ul
641	9.43	2022-08-03			anc_manual	thousands per ul
641	0	2022-08-03			neutrophils_band	thousands per ul
641	9.43	2022-08-03			neutrophils_segmented	thousands per ul
641	0.89	2022-08-04			alc_manual	thousands per ul
641	11.54	2022-08-04			anc_manual	thousands per ul
641	0	2022-08-04			neutrophils_band	thousands per ul
641	11.54	2022-08-04			neutrophils_segmented	thousands per ul
641	1.25	2022-08-05			alc_manual	thousands per ul
641	11.21	2022-08-05			anc_manual	thousands per ul
641	0	2022-08-05			neutrophils_band	thousands per ul
641	11.21	2022-08-05			neutrophils_segmented	thousands per ul
641	0.4	2022-08-09			alc_auto	thousands per ul
641	10	2022-08-09			anc_auto	thousands per ul
641	0.4	2022-08-15			alc_auto	thousands per ul
641	10.9	2022-08-15			anc_auto	thousands per ul
641		2022-08-18			sequence recovered
641	0.2	2022-08-25			alc_manual	thousands per ul
641	9.61	2022-08-25			anc_manual	thousands per ul
641	0	2022-08-25			neutrophils_band	thousands per ul
641	9.61	2022-08-25			neutrophils_segmented	thousands per ul
641	0.4	2022-09-01			alc_auto	thousands per ul
641	11.3	2022-09-01			anc_auto	thousands per ul
641	0.321553	2022-09-08			genetic divergence rate
641		2022-09-08			sequence recovered
641	0.3	2022-09-26			alc_auto	thousands per ul
641	11.5	2022-09-26			anc_auto	thousands per ul
641		2022-09-28	2022-10-02	Remdesivir	treatment covid
641	0.7	2022-09-29			alc_auto	thousands per ul
641	7.1	2022-09-29			anc_auto	thousands per ul
641	0.65	2022-09-30			alc_manual	thousands per ul
641	4	2022-09-30			anc_manual	thousands per ul
641	0	2022-09-30			neutrophils_band	thousands per ul
641	4	2022-09-30			neutrophils_segmented	thousands per ul
641	1.19	2022-10-01			alc_manual	thousands per ul
641	5.96	2022-10-01			anc_manual	thousands per ul
641	0	2022-10-01			neutrophils_band	thousands per ul
641	5.96	2022-10-01			neutrophils_segmented	thousands per ul
641	1.32	2022-10-02			alc_manual	thousands per ul
641	5.34	2022-10-02			anc_manual	thousands per ul
641	0.08	2022-10-02			neutrophils_band	thousands per ul
641	5.26	2022-10-02			neutrophils_segmented	thousands per ul
641	1.4	2022-10-03			alc_manual	thousands per ul
641	6.28	2022-10-03			anc_manual	thousands per ul
641	0.26	2022-10-03			neutrophils_band	thousands per ul
641	6.02	2022-10-03			neutrophils_segmented	thousands per ul
641	1.49	2022-10-05			alc_manual	thousands per ul
641	9.59	2022-10-05			anc_manual	thousands per ul
641	0	2022-10-05			neutrophils_band	thousands per ul
641	9.59	2022-10-05			neutrophils_segmented	thousands per ul
641	1.75	2022-10-06			alc_manual	thousands per ul
641	9.85	2022-10-06			anc_manual	thousands per ul
641	0	2022-10-06			neutrophils_band	thousands per ul
641	9.85	2022-10-06			neutrophils_segmented	thousands per ul
641	0.7	2022-10-18			alc_auto	thousands per ul
641	11.3	2022-10-18			anc_auto	thousands per ul
641	0.6	2022-10-24			alc_auto	thousands per ul
641	10.6	2022-10-24			anc_auto	thousands per ul
641	0.8	2022-10-25			alc_auto	thousands per ul
641	8.6	2022-10-25			anc_auto	thousands per ul
641		2022-10-25	2022-10-25	Bebtelovimab	treatment covid
641	1.1	2022-10-26			alc_auto	thousands per ul
641	8.4	2022-10-26			anc_auto	thousands per ul
641	1.1	2022-10-27			alc_auto	thousands per ul
641	3.9	2022-10-27			anc_auto	thousands per ul
641	1.2	2022-10-28			alc_auto	thousands per ul
641	5.6	2022-10-28			anc_auto	thousands per ul
641	1.34	2022-10-29			alc_manual	thousands per ul
641	6.11	2022-10-29			anc_manual	thousands per ul
641	0	2022-10-29			neutrophils_band	thousands per ul
641	6.11	2022-10-29			neutrophils_segmented	thousands per ul
641	2.74	2022-10-30			alc_manual	thousands per ul
641	12.31	2022-10-30			anc_manual	thousands per ul
641	0.32	2022-10-30			neutrophils_band	thousands per ul
641	11.99	2022-10-30			neutrophils_segmented	thousands per ul
641	1.44	2022-10-31			alc_manual	thousands per ul
641	13.88	2022-10-31			anc_manual	thousands per ul
641	0.64	2022-10-31			neutrophils_band	thousands per ul
641	13.24	2022-10-31			neutrophils_segmented	thousands per ul
641	1.55	2022-11-01			alc_manual	thousands per ul
641	14.08	2022-11-01			anc_manual	thousands per ul
641	0	2022-11-01			neutrophils_band	thousands per ul
641	14.08	2022-11-01			neutrophils_segmented	thousands per ul
641	2.45	2022-11-02			alc_manual	thousands per ul
641	10.36	2022-11-02			anc_manual	thousands per ul
641	0	2022-11-02			neutrophils_band	thousands per ul
641	10.36	2022-11-02			neutrophils_segmented	thousands per ul
641	0.5	2022-11-08			alc_auto	thousands per ul
641	9.8	2022-11-08			anc_auto	thousands per ul
641	0.4	2022-11-15			alc_auto	thousands per ul
641	10.5	2022-11-15			anc_auto	thousands per ul
641	0.170968	2022-11-17			genetic divergence rate
641		2022-11-17			sequence recovered
641	0.76	2022-11-19			alc_manual	thousands per ul
641	18.37	2022-11-19			anc_manual	thousands per ul
641	0.38	2022-11-19			neutrophils_band	thousands per ul
641	17.99	2022-11-19			neutrophils_segmented	thousands per ul
641	1.1	2022-11-20			alc_auto	thousands per ul
641	14.9	2022-11-20			anc_auto	thousands per ul
641	0.67	2022-11-21			alc_manual	thousands per ul
641	12.84	2022-11-21			anc_manual	thousands per ul
641	0	2022-11-21			neutrophils_band	thousands per ul
641	12.84	2022-11-21			neutrophils_segmented	thousands per ul
641	0.68	2022-11-22			alc_manual	thousands per ul
641	12.72	2022-11-22			anc_manual	thousands per ul
641	0	2022-11-22			neutrophils_band	thousands per ul
641	12.72	2022-11-22			neutrophils_segmented	thousands per ul
641	0.6	2022-11-23			alc_auto	thousands per ul
641	11.7	2022-11-23			anc_auto	thousands per ul
641		2022-11-23	2022-11-25	Remdesivir	treatment covid
641	0.6	2022-11-24			alc_auto	thousands per ul
641	9.7	2022-11-24			anc_auto	thousands per ul
641	0.8	2022-11-25			alc_auto	thousands per ul
641	10.4	2022-11-25			anc_auto	thousands per ul
641	0.6	2022-11-26			alc_auto	thousands per ul
641	8.5	2022-11-26			anc_auto	thousands per ul
641	0.36	2022-11-27			alc_manual	thousands per ul
641	6.9	2022-11-27			anc_manual	thousands per ul
641	0	2022-11-27			neutrophils_band	thousands per ul
641	6.9	2022-11-27			neutrophils_segmented	thousands per ul
641	0.55	2022-11-28			alc_manual	thousands per ul
641	10.53	2022-11-28			anc_manual	thousands per ul
641	0	2022-11-28			neutrophils_band	thousands per ul
641	10.53	2022-11-28			neutrophils_segmented	thousands per ul
641	1	2022-11-29			alc_manual	thousands per ul
641	15.26	2022-11-29			anc_manual	thousands per ul
641	0.33	2022-11-29			neutrophils_band	thousands per ul
641	14.93	2022-11-29			neutrophils_segmented	thousands per ul
641	1.14	2022-11-30			alc_manual	thousands per ul
641	13.15	2022-11-30			anc_manual	thousands per ul
641	0.17	2022-11-30			neutrophils_band	thousands per ul
641	12.98	2022-11-30			neutrophils_segmented	thousands per ul
641	0.93	2022-12-01			alc_manual	thousands per ul
641	12.01	2022-12-01			anc_manual	thousands per ul
641	0.27	2022-12-01			neutrophils_band	thousands per ul
641	11.74	2022-12-01			neutrophils_segmented	thousands per ul
641	1.44	2022-12-02			alc_manual	thousands per ul
641	11.26	2022-12-02			anc_manual	thousands per ul
641	0.53	2022-12-02			neutrophils_band	thousands per ul
641	10.73	2022-12-02			neutrophils_segmented	thousands per ul
641	0.9	2022-12-03			alc_auto	thousands per ul
641	12.2	2022-12-03			anc_auto	thousands per ul
641	283	2022-12-23		low	igg
641					mantle cell lymphoma (in remission)
663		2023-01-28			symptom onset
663		2023-03-06	2023-05-10	Ruxolitinib	treatment
663		2023-03-08			sequence recovered
663	0	2023-03-09			alc_manual	thousands per ul
663	0	2023-03-09			alc_manual	thousands per ul
663	0.05	2023-03-09			alc_manual	thousands per ul
663	1.59	2023-03-09			anc_manual	thousands per ul
663	2.02	2023-03-09			anc_manual	thousands per ul
663	1.73	2023-03-09			anc_manual	thousands per ul
663	0	2023-03-09			neutrophils_band	thousands per ul
663	0	2023-03-09			neutrophils_band	thousands per ul
663	0.03	2023-03-09			neutrophils_band	thousands per ul
663	1.59	2023-03-09			neutrophils_segmented	thousands per ul
663	2.02	2023-03-09			neutrophils_segmented	thousands per ul
663	1.7	2023-03-09			neutrophils_segmented	thousands per ul
663		2023-03-09	2023-03-10	Remdesivir	treatment covid
663	0	2023-03-10			alc_manual	thousands per ul
663	0.07	2023-03-10			alc_manual	thousands per ul
663	0.02	2023-03-10			alc_manual	thousands per ul
663	1.65	2023-03-10			anc_manual	thousands per ul
663	1.77	2023-03-10			anc_manual	thousands per ul
663	1.58	2023-03-10			anc_manual	thousands per ul
663	0.02	2023-03-10			neutrophils_band	thousands per ul
663	0.23	2023-03-10			neutrophils_band	thousands per ul
663	0	2023-03-10			neutrophils_band	thousands per ul
663	1.63	2023-03-10			neutrophils_segmented	thousands per ul
663	1.54	2023-03-10			neutrophils_segmented	thousands per ul
663	1.58	2023-03-10			neutrophils_segmented	thousands per ul
663		2023-03-10	2023-03-15	Ruxolitinib	treatment
663	0.04	2023-03-11			alc_manual	thousands per ul
663	1.44	2023-03-11			anc_manual	thousands per ul
663	0	2023-03-11			neutrophils_band	thousands per ul
663	1.44	2023-03-11			neutrophils_segmented	thousands per ul
663	0.06	2023-03-12			alc_manual	thousands per ul
663	0.07	2023-03-12			alc_manual	thousands per ul
663	0.02	2023-03-12			alc_manual	thousands per ul
663	0.01	2023-03-12			alc_manual	thousands per ul
663	1.08	2023-03-12			anc_manual	thousands per ul
663	1.1	2023-03-12			anc_manual	thousands per ul
663	0.87	2023-03-12			anc_manual	thousands per ul
663	1.12	2023-03-12			anc_manual	thousands per ul
663	0.02	2023-03-12			neutrophils_band	thousands per ul
663	0	2023-03-12			neutrophils_band	thousands per ul
663	0	2023-03-12			neutrophils_band	thousands per ul
663	0	2023-03-12			neutrophils_band	thousands per ul
663	1.06	2023-03-12			neutrophils_segmented	thousands per ul
663	1.1	2023-03-12			neutrophils_segmented	thousands per ul
663	0.87	2023-03-12			neutrophils_segmented	thousands per ul
663	1.12	2023-03-12			neutrophils_segmented	thousands per ul
663	0.02	2023-03-13			alc_manual	thousands per ul
663	0.03	2023-03-13			alc_manual	thousands per ul
663	0.02	2023-03-13			alc_manual	thousands per ul
663	1.08	2023-03-13			anc_manual	thousands per ul
663	0.73	2023-03-13			anc_manual	thousands per ul
663	0.75	2023-03-13			anc_manual	thousands per ul
663	0	2023-03-13			neutrophils_band	thousands per ul
663	0	2023-03-13			neutrophils_band	thousands per ul
663	0	2023-03-13			neutrophils_band	thousands per ul
663	1.08	2023-03-13			neutrophils_segmented	thousands per ul
663	0.73	2023-03-13			neutrophils_segmented	thousands per ul
663	0.75	2023-03-13			neutrophils_segmented	thousands per ul
663	0.01	2023-03-14			alc_manual	thousands per ul
663	0.02	2023-03-14			alc_manual	thousands per ul
663	0	2023-03-14			alc_manual	thousands per ul
663	0.72	2023-03-14			anc_manual	thousands per ul
663	0.67	2023-03-14			anc_manual	thousands per ul
663	0.61	2023-03-14			anc_manual	thousands per ul
663	0	2023-03-14			neutrophils_band	thousands per ul
663	0.02	2023-03-14			neutrophils_band	thousands per ul
663	0	2023-03-14			neutrophils_band	thousands per ul
663	0.72	2023-03-14			neutrophils_segmented	thousands per ul
663	0.65	2023-03-14			neutrophils_segmented	thousands per ul
663	0.61	2023-03-14			neutrophils_segmented	thousands per ul
663	0.1	2023-03-15			alc_manual	thousands per ul
663	0.01	2023-03-15			alc_manual	thousands per ul
663	0.01	2023-03-15			alc_manual	thousands per ul
663	0.48	2023-03-15			anc_manual	thousands per ul
663	0.46	2023-03-15			anc_manual	thousands per ul
663	0.51	2023-03-15			anc_manual	thousands per ul
663	0	2023-03-15			neutrophils_band	thousands per ul
663	0	2023-03-15			neutrophils_band	thousands per ul
663	0.01	2023-03-15			neutrophils_band	thousands per ul
663	0.48	2023-03-15			neutrophils_segmented	thousands per ul
663	0.46	2023-03-15			neutrophils_segmented	thousands per ul
663	0.5	2023-03-15			neutrophils_segmented	thousands per ul
663		2023-03-15	2023-03-15	Etoposide	treatment
663	0.01	2023-03-16			alc_manual	thousands per ul
663	0.01	2023-03-16			alc_manual	thousands per ul
663	0	2023-03-16			alc_manual	thousands per ul
663	0	2023-03-16			alc_manual	thousands per ul
663	0.51	2023-03-16			anc_manual	thousands per ul
663	0.56	2023-03-16			anc_manual	thousands per ul
663	0.45	2023-03-16			anc_manual	thousands per ul
663	0.36	2023-03-16			anc_manual	thousands per ul
663	0.03	2023-03-16			neutrophils_band	thousands per ul
663	0	2023-03-16			neutrophils_band	thousands per ul
663	0	2023-03-16			neutrophils_band	thousands per ul
663	0	2023-03-16			neutrophils_band	thousands per ul
663	0.48	2023-03-16			neutrophils_segmented	thousands per ul
663	0.56	2023-03-16			neutrophils_segmented	thousands per ul
663	0.45	2023-03-16			neutrophils_segmented	thousands per ul
663	0.36	2023-03-16			neutrophils_segmented	thousands per ul
663		2023-03-16	2023-03-19	EPOCH	treatment
663	0.02	2023-03-17			alc_manual	thousands per ul
663	0.01	2023-03-17			alc_manual	thousands per ul
663	0.3	2023-03-17			anc_manual	thousands per ul
663	0.37	2023-03-17			anc_manual	thousands per ul
663	0	2023-03-17			neutrophils_band	thousands per ul
663	0	2023-03-17			neutrophils_band	thousands per ul
663	0.3	2023-03-17			neutrophils_segmented	thousands per ul
663	0.37	2023-03-17			neutrophils_segmented	thousands per ul
663	0.01	2023-03-18			alc_manual	thousands per ul
663	0	2023-03-18			alc_manual	thousands per ul
663	0	2023-03-18			alc_manual	thousands per ul
663	0.36	2023-03-18			anc_manual	thousands per ul
663	0.39	2023-03-18			anc_manual	thousands per ul
663	0.48	2023-03-18			anc_manual	thousands per ul
663	0.01	2023-03-18			neutrophils_band	thousands per ul
663	0.02	2023-03-18			neutrophils_band	thousands per ul
663	0.05	2023-03-18			neutrophils_band	thousands per ul
663	0.35	2023-03-18			neutrophils_segmented	thousands per ul
663	0.37	2023-03-18			neutrophils_segmented	thousands per ul
663	0.43	2023-03-18			neutrophils_segmented	thousands per ul
663	0	2023-03-19			alc_manual	thousands per ul
663	0.01	2023-03-19			alc_manual	thousands per ul
663	0.5	2023-03-19			anc_manual	thousands per ul
663	0.54	2023-03-19			anc_manual	thousands per ul
663	0	2023-03-19			neutrophils_band	thousands per ul
663	0	2023-03-19			neutrophils_band	thousands per ul
663	0.5	2023-03-19			neutrophils_segmented	thousands per ul
663	0.54	2023-03-19			neutrophils_segmented	thousands per ul
663	0.03	2023-03-20			alc_manual	thousands per ul
663	0.58	2023-03-20			anc_manual	thousands per ul
663	0	2023-03-20			neutrophils_band	thousands per ul
663	0.58	2023-03-20			neutrophils_segmented	thousands per ul
663	0.03	2023-03-21			alc_manual	thousands per ul
663	0.35	2023-03-21			anc_manual	thousands per ul
663	0	2023-03-21			neutrophils_band	thousands per ul
663	0.35	2023-03-21			neutrophils_segmented	thousands per ul
663		2023-03-21	2023-03-21	Etoposide	treatment
663	0.01	2023-03-22			alc_manual	thousands per ul
663	0.18	2023-03-22			anc_manual	thousands per ul
663	0	2023-03-22			neutrophils_band	thousands per ul
663	0.18	2023-03-22			neutrophils_segmented	thousands per ul
663	0.02	2023-03-23			alc_manual	thousands per ul
663	0.09	2023-03-23			anc_manual	thousands per ul
663		2023-03-23			neutrophils_band	thousands per ul
663	0.09	2023-03-23			neutrophils_segmented	thousands per ul
663	1.49591	2023-03-27			genetic divergence rate
663		2023-03-27			sequence recovered
663		2023-04-06	2023-04-10	Remdesivir	treatment covid
663		2023-04-13	2023-04-17	EPOCH	treatment
663		2023-04-17	2023-04-17	Etoposide	treatment
663		2023-05-04	2023-05-07	EPOCH	treatment
663		2023-05-08	2023-05-08	Etoposide	treatment
663		2023-06-06	2023-06-06	Etoposide	treatment
663					perphiperal t cell lymphoma

## Sheet: table_s5_key-reagents
Table S5. Key reagents.
Reagent or Resource	Source	Identifier
QIAmp 96 Viral RNA Kit	Qiagen, Hilden, Germany	5262
SupperScript III RT	Thermo Fisher Scientific, Waltham, USA	56575
SS III First Strand 5x Buffer	Thermo Fisher Scientific, Waltham, USA	Y02321
Random Hexamers	Thermo Fisher Scientific, Waltham, USA	51709
Dithiothreitol	Thermo Fisher Scientific, Waltham, USA	Y00122
Molecular Grade Water	Thermo Fisher Scientific, Waltham, USA	Y01138
Deoxynucleotide Mix	New England Biolabs, Ipswich, USA	N0447S
ARTIC Primer Pool 1	Integrated DNA Technologies, Coralville, USA	100006786
ARTIC Primer Pool 2	Integrated DNA Technologies, Coralville, USA	100006787
Q5 Hot Start Polymerase	New England Biolabs, Ipswich, USA	M0493L
Q5 5x Reaction Buffer	New England Biolabs, Ipswich, USA	B90275
AMPure XP	Beckman Coulter, Brea, USA	A63882
Qubit™ 1X dsDNA Kit	Invitrogen Corp., Waltham, USA	Q33230
Quant-iT PicoGreen Kit	Invitrogen Corp., Waltham, USA	P7589
IDT for Illumina DNA/RNA UD Indexes A	Illumina Inc., San Diego, USA	20027213
IDT for Illumina DNA/RNA UD Indexes B	Illumina Inc., San Diego, USA	20027214
IDT for Illumina DNA/RNA UD Indexes C	Illumina Inc., San Diego, USA	20027215
IDT for Illumina DNA/RNA UD Indexes D	Illumina Inc., San Diego, USA	20027216
Nextera XT DNA Library Preparation Kit	Illumina Inc., San Diego, USA	FC-131-1096
NextSeq 500/550 Mid Output Kit v2.5 (150 Cycles)	Illumina Inc., San Diego, USA	20024904
QiAmp Viral RNA mini kit	Qiagen, Hilden, Germany	52906
VetMax Xeno IPC RNA	Thermo Fisher Scientific, Waltham, USA	A29763
TaqPath 1 Step RT-qPCR master mix	Thermo Fisher Scientific, Waltham, USA	A15299
VetMax Xeno VIC Assay	Thermo Fisher Scientific, Waltham, USA	A29765
2019-nCov CDC EUA Kit	Integrated DNA Technologies, Coralville, USA	10006713
MiSeq Reagent Kit v3	Illumina Inc., San Diego, USA	MS-102-3003
Superscript IV One-Step RT-PCR System	Thermo Fisher Scientific, Waltham, USA	12594100
Phusion polymerase	New England Biolabs, Ipswich, USA	M0530L
2x Q5 hot start master mix	New England Biolabs, Ipswich, USA	M0494S

## Sheet: table_s6_variant-calls
Table S6. Variant call table with minor and major mutations.
trial	subject	VSP	date	POS	REF	ALT	QUAL	percentAlt	reads	genes	type	protein_product
Molpath	637	VSP12408	3/15/2022	241	C	U	225	0.996678	1204	intergenic
Molpath	637	VSP12408	3/15/2022	2470	C	U	225	0.999421	1727	ORF1ab	silent	nsp2
Molpath	637	VSP12408	3/15/2022	2832	A	G	228	0.99826	2299	ORF1ab	K856R	nsp3
Molpath	637	VSP12408	3/15/2022	3037	C	U	225	0.999208	1263	ORF1ab	silent	nsp3
Molpath	637	VSP12408	3/15/2022	3466	U	A	219	0.874261	3213	ORF1ab	H1067Q	nsp3
Molpath	637	VSP12408	3/15/2022	5386	U	G	225	0.999606	2539	ORF1ab	silent	nsp3
Molpath	637	VSP12408	3/15/2022	6513	AGUUU	delGUU	228	0.995357	2154	ORF1ab	del 3	nsp3
Molpath	637	VSP12408	3/15/2022	8393	G	A	225	0.999396	3309	ORF1ab	A2710T	nsp3
Molpath	637	VSP12408	3/15/2022	10029	C	U	225	1	496	ORF1ab	T3255I	nsp4
Molpath	637	VSP12408	3/15/2022	10449	C	A	225	0.999177	3647	ORF1ab	P3395H	nsp5 (3CL-PRO)
Molpath	637	VSP12408	3/15/2022	11283	AGUUUGUCUGGUUU	delGUUUGUCUG	228	0.97974	2073	ORF1ab	del 9	nsp6
Molpath	637	VSP12408	3/15/2022	11394	C	U	221	0.79084	5240	ORF1ab	T3710I	nsp6
Molpath	637	VSP12408	3/15/2022	11537	A	G	225	1	3028	ORF1ab	I3758V	nsp6
Molpath	637	VSP12408	3/15/2022	13195	U	C	225	0.999586	7238	ORF1ab	silent	nsp10
Molpath	637	VSP12408	3/15/2022	14408	C	U	225	0.998985	5912	ORF1ab	P314L	nsp12 (RdRp)
Molpath	637	VSP12408	3/15/2022	15240	C	U	225	0.999767	4290	ORF1ab	silent	nsp12 (RdRp)
Molpath	637	VSP12408	3/15/2022	16956	A	G	228	0.999819	5514	ORF1ab	silent	nsp13 (Hel)
Molpath	637	VSP12408	3/15/2022	17125	C	U	228	0.949679	3895	ORF1ab	L1220F	nsp13 (Hel)
Molpath	637	VSP12408	3/15/2022	18163	A	G	228	0.999764	4229	ORF1ab	I1566V	nsp14 (ExoN)
Molpath	637	VSP12408	3/15/2022	21595	C	U	225	0.999647	2835	S	silent	spike
Molpath	637	VSP12408	3/15/2022	21762	C	U	225	1	1502	S	A67V	spike
Molpath	637	VSP12408	3/15/2022	21765	AUACAUGU	delUACAUG	225	0.999329	1491	S	del 6	spike
Molpath	637	VSP12408	3/15/2022	21846	C	U	225	0.99939	3281	S	T95I	spike
Molpath	637	VSP12408	3/15/2022	21987	GGUGUUUAUU	delGUGUUUAUU	228	0.995098	1428	S	del 9	spike
Molpath	637	VSP12408	3/15/2022	22281	ACUUUACUUGCUUUAC	delCUUUACUUG	220	0.867961	515	S	del 9	spike
Molpath	637	VSP12408	3/15/2022	22578	G	A	225	0.999135	2312	S	G339D	spike
Molpath	637	VSP12408	3/15/2022	22599	G	A	228	0.999575	2353	S	R346K	spike
Molpath	637	VSP12408	3/15/2022	22673	U	C	225	0.999739	3834	S	S371P	spike
Molpath	637	VSP12408	3/15/2022	22674	C	U	225	0.999478	3834	S	S371F	spike
Molpath	637	VSP12408	3/15/2022	22679	U	C	228	0.999293	4246	S	S373P	spike
Molpath	637	VSP12408	3/15/2022	22686	C	U	228	0.999017	5088	S	S375F	spike
Molpath	637	VSP12408	3/15/2022	22813	G	U	225	1	610	S	K417N	spike
Molpath	637	VSP12408	3/15/2022	22882	U	G	225	1	768	S	N440K	spike
Molpath	637	VSP12408	3/15/2022	22898	G	A	225	1	843	S	G446S	spike
Molpath	637	VSP12408	3/15/2022	22992	G	A	225	0.998885	1793	S	S477N	spike
Molpath	637	VSP12408	3/15/2022	22995	C	A	225	0.999432	1761	S	T478K	spike
Molpath	637	VSP12408	3/15/2022	23013	A	C	225	1	2610	S	E484A	spike
Molpath	637	VSP12408	3/15/2022	23040	A	G	228	0.998128	3205	S	Q493R	spike
Molpath	637	VSP12408	3/15/2022	23048	G	A	228	0.999139	3485	S	G496S	spike
Molpath	637	VSP12408	3/15/2022	23055	A	G	228	0.999691	3238	S	Q498R	spike
Molpath	637	VSP12408	3/15/2022	23063	A	U	225	0.999404	3353	S	N501Y	spike
Molpath	637	VSP12408	3/15/2022	23075	U	C	225	1	3026	S	Y505H	spike
Molpath	637	VSP12408	3/15/2022	23202	C	A	225	0.998668	1501	S	T547K	spike
Molpath	637	VSP12408	3/15/2022	23403	A	G	225	0.999081	2176	S	D614G	spike
Molpath	637	VSP12408	3/15/2022	23525	C	U	225	0.999669	3022	S	H655Y	spike
Molpath	637	VSP12408	3/15/2022	23599	U	G	225	1	3135	S	N679K	spike
Molpath	637	VSP12408	3/15/2022	23604	C	A	228	0.999043	3136	S	P681H	spike
Molpath	637	VSP12408	3/15/2022	23854	C	A	225	1	1562	S	N764K	spike
Molpath	637	VSP12408	3/15/2022	23948	G	U	225	0.999354	1548	S	D796Y	spike
Molpath	637	VSP12408	3/15/2022	24130	C	A	228	0.998829	1708	S	N856K	spike
Molpath	637	VSP12408	3/15/2022	24424	A	U	225	1	2019	S	Q954H	spike
Molpath	637	VSP12408	3/15/2022	24469	U	A	225	0.99904	3125	S	N969K	spike
Molpath	637	VSP12408	3/15/2022	24503	C	U	228	0.998793	4971	S	L981F	spike
Molpath	637	VSP12408	3/15/2022	24521	G	U	219	0.869268	3947	S	V987F	spike
Molpath	637	VSP12408	3/15/2022	25000	C	U	225	0.998498	1332	S	silent	spike
Molpath	637	VSP12408	3/15/2022	25584	C	U	225	0.999332	2993	ORF3a	silent	ORF3a
Molpath	637	VSP12408	3/15/2022	26270	C	U	228	0.988806	4288	E	T9I	envelope
Molpath	637	VSP12408	3/15/2022	26530	A	G	225	1	2131	M	D3G	membrane
Molpath	637	VSP12408	3/15/2022	26577	C	G	228	0.998229	2259	M	Q19E	membrane
Molpath	637	VSP12408	3/15/2022	26709	G	A	228	0.996951	1312	M	A63T	membrane
Molpath	637	VSP12408	3/15/2022	27259	A	C	225	0.999436	1772	ORF6	silent	ORF6
Molpath	637	VSP12408	3/15/2022	27807	C	U	225	0.999484	5815	ORF7b	silent	ORF7b
Molpath	637	VSP12408	3/15/2022	28271	A	U	228	0.998629	4375	intergenic
Molpath	637	VSP12408	3/15/2022	28311	C	U	225	0.999449	3630	N	P13L	nucleocapsid
Molpath	637	VSP12408	3/15/2022	28362	GGAGAACGCAG	delGAGAACGCA	228	0.997726	1759	N	del 9	nucleocapsid
Molpath	637	VSP12408	3/15/2022	28881	G	A	228	0.998458	1946	N	R203K	nucleocapsid
Molpath	637	VSP12408	3/15/2022	28882	G	A	225	1	1946	N	silent	nucleocapsid
Molpath	637	VSP12408	3/15/2022	28883	G	C	225	1	1946	N	G204R	nucleocapsid
Molpath	637	VSP12408	3/15/2022	29272	C	U	221	0.860399	702	N	silent	nucleocapsid
Molpath	637	VSP12408	3/15/2022	1	A	N				intergenic
Molpath	637	VSP12408	3/15/2022	2	U	N				intergenic
Molpath	637	VSP12408	3/15/2022	3	U	N				intergenic
Molpath	637	VSP12408	3/15/2022	4	A	N				intergenic
Molpath	637	VSP12408	3/15/2022	5	A	N				intergenic
Molpath	637	VSP12408	3/15/2022	6	A	N				intergenic
Molpath	637	VSP12408	3/15/2022	7	G	N				intergenic
Molpath	637	VSP12408	3/15/2022	8	G	N				intergenic
Molpath	637	VSP12408	3/15/2022	9	U	N				intergenic
Molpath	637	VSP12408	3/15/2022	10	U	N				intergenic
Molpath	637	VSP12408	3/15/2022	11	U	N				intergenic
Molpath	637	VSP12408	3/15/2022	12	A	N				intergenic
Molpath	637	VSP12408	3/15/2022	13	U	N				intergenic
Molpath	637	VSP12408	3/15/2022	14	A	N				intergenic
Molpath	637	VSP12408	3/15/2022	15	C	N				intergenic
Molpath	637	VSP12408	3/15/2022	16	C	N				intergenic
Molpath	637	VSP12408	3/15/2022	17	U	N				intergenic
Molpath	637	VSP12408	3/15/2022	18	U	N				intergenic
Molpath	637	VSP12408	3/15/2022	19	C	N				intergenic
Molpath	637	VSP12408	3/15/2022	20	C	N				intergenic
Molpath	637	VSP12408	3/15/2022	21	C	N				intergenic
Molpath	637	VSP12408	3/15/2022	22	A	N				intergenic
Molpath	637	VSP12408	3/15/2022	23	G	N				intergenic
Molpath	637	VSP12408	3/15/2022	24	G	N				intergenic
Molpath	637	VSP12408	3/15/2022	25	U	N				intergenic
Molpath	637	VSP12408	3/15/2022	26	A	N				intergenic
Molpath	637	VSP12408	3/15/2022	27	A	N				intergenic
Molpath	637	VSP12408	3/15/2022	28	C	N				intergenic
Molpath	637	VSP12408	3/15/2022	29	A	N				intergenic
Molpath	637	VSP12408	3/15/2022	30	A	N				intergenic
Molpath	637	VSP12408	3/15/2022	31	A	N				intergenic
Molpath	637	VSP12408	3/15/2022	32	C	N				intergenic
Molpath	637	VSP12408	3/15/2022	33	C	N				intergenic
Molpath	637	VSP12408	3/15/2022	34	A	N				intergenic
Molpath	637	VSP12408	3/15/2022	29841	G	N				intergenic
Molpath	637	VSP12408	3/15/2022	29842	U	N				intergenic
Molpath	637	VSP12408	3/15/2022	29843	G	N				intergenic
Molpath	637	VSP12408	3/15/2022	29844	A	N				intergenic
Molpath	637	VSP12408	3/15/2022	29845	U	N				intergenic
Molpath	637	VSP12408	3/15/2022	29846	U	N				intergenic
Molpath	637	VSP12408	3/15/2022	29847	U	N				intergenic
Molpath	637	VSP12408	3/15/2022	29848	U	N				intergenic
Molpath	637	VSP12408	3/15/2022	29849	A	N				intergenic
Molpath	637	VSP12408	3/15/2022	29850	A	N				intergenic
Molpath	637	VSP12408	3/15/2022	29851	U	N				intergenic
Molpath	637	VSP12408	3/15/2022	29852	A	N				intergenic
Molpath	637	VSP12408	3/15/2022	29853	G	N				intergenic
Molpath	637	VSP12408	3/15/2022	29854	C	N				intergenic
Molpath	637	VSP12408	3/15/2022	29855	U	N				intergenic
Molpath	637	VSP12408	3/15/2022	29856	U	N				intergenic
Molpath	637	VSP12408	3/15/2022	29857	C	N				intergenic
Molpath	637	VSP12408	3/15/2022	29858	U	N				intergenic
Molpath	637	VSP12408	3/15/2022	29859	U	N				intergenic
Molpath	637	VSP12408	3/15/2022	29860	A	N				intergenic
Molpath	637	VSP12408	3/15/2022	29861	G	N				intergenic
Molpath	637	VSP12408	3/15/2022	29862	G	N				intergenic
Molpath	637	VSP12408	3/15/2022	29863	A	N				intergenic
Molpath	637	VSP12408	3/15/2022	29864	G	N				intergenic
Molpath	637	VSP12408	3/15/2022	29865	A	N				intergenic
Molpath	637	VSP12408	3/15/2022	29866	A	N				intergenic
Molpath	637	VSP12408	3/15/2022	29867	U	N				intergenic
Molpath	637	VSP12408	3/15/2022	29868	G	N				intergenic
Molpath	637	VSP12408	3/15/2022	29869	A	N				intergenic
Molpath	637	VSP12408	3/15/2022	29870	C	N				intergenic
Molpath	637	VSP12408	3/15/2022	29871	A	N				intergenic
Molpath	637	VSP12408	3/15/2022	29872	A	N				intergenic
Molpath	637	VSP12408	3/15/2022	29873	A	N				intergenic
Molpath	637	VSP12408	3/15/2022	29874	A	N				intergenic
Molpath	637	VSP12408	3/15/2022	29875	A	N				intergenic
Molpath	637	VSP12408	3/15/2022	29876	A	N				intergenic
Molpath	637	VSP12408	3/15/2022	29877	A	N				intergenic
Molpath	637	VSP12408	3/15/2022	29878	A	N				intergenic
Molpath	637	VSP12408	3/15/2022	29879	A	N				intergenic
Molpath	637	VSP12408	3/15/2022	29880	A	N				intergenic
Molpath	637	VSP12408	3/15/2022	29881	A	N				intergenic
Molpath	637	VSP12408	3/15/2022	29882	A	N				intergenic
Molpath	637	VSP12408	3/15/2022	29883	A	N				intergenic
Molpath	637	VSP12408	3/15/2022	29884	A	N				intergenic
Molpath	637	VSP12408	3/15/2022	29885	A	N				intergenic
Molpath	637	VSP12408	3/15/2022	29886	A	N				intergenic
Molpath	637	VSP12408	3/15/2022	29887	A	N				intergenic
Molpath	637	VSP12408	3/15/2022	29888	A	N				intergenic
Molpath	637	VSP12408	3/15/2022	29889	A	N				intergenic
Molpath	637	VSP12408	3/15/2022	29890	A	N				intergenic
Molpath	637	VSP12408	3/15/2022	29891	A	N				intergenic
Molpath	637	VSP12408	3/15/2022	29892	A	N				intergenic
Molpath	637	VSP12408	3/15/2022	29893	A	N				intergenic
Molpath	637	VSP12408	3/15/2022	29894	A	N				intergenic
Molpath	637	VSP12408	3/15/2022	29895	A	N				intergenic
Molpath	637	VSP12408	3/15/2022	29896	A	N				intergenic
Molpath	637	VSP12408	3/15/2022	29897	A	N				intergenic
Molpath	637	VSP12408	3/15/2022	29898	A	N				intergenic
Molpath	637	VSP12408	3/15/2022	29899	A	N				intergenic
Molpath	637	VSP12408	3/15/2022	29900	A	N				intergenic
Molpath	637	VSP12408	3/15/2022	29901	A	N				intergenic
Molpath	637	VSP12408	3/15/2022	29902	A	N				intergenic
Molpath	637	VSP12408	3/15/2022	29903	A	N
UPHS	486	VSP3714	2/26/2021	241	C	U	225	0.998379	2468	intergenic
UPHS	486	VSP3714	2/26/2021	1059	C	U	225	1	564	ORF1ab	T265I	nsp2
UPHS	486	VSP3714	2/26/2021	3037	C	U	225	0.998761	1614	ORF1ab	silent	nsp3
UPHS	486	VSP3714	2/26/2021	5011	A	C	228	0.994502	1637	ORF1ab	Q1582H	nsp3
UPHS	486	VSP3714	2/26/2021	8105	G	A	221	0.25937	667	ORF1ab	A2614T	nsp3
UPHS	486	VSP3714	2/26/2021	8123	C	U	225	0.995733	703	ORF1ab	L2620F	nsp3
UPHS	486	VSP3714	2/26/2021	12525	C	U	228	0.997828	1381	ORF1ab	T4087I	nsp8
UPHS	486	VSP3714	2/26/2021	14408	C	U	225	1	1233	ORF1ab	P314L	nsp12 (RdRp)
UPHS	486	VSP3714	2/26/2021	19180	G	U	225	0.99932	1471	ORF1ab	V1905L	nsp14 (ExoN)
UPHS	486	VSP3714	2/26/2021	23403	A	G	225	1	2316	S	D614G	spike
UPHS	486	VSP3714	2/26/2021	25563	G	U	225	1	2180	ORF3a	Q57H	ORF3a
UPHS	486	VSP3714	2/26/2021	27904	U	G	221	0.277888	2519	ORF8	L4R
UPHS	486	VSP3714	2/26/2021	27920	C	U	225	0.999617	2612	ORF8	silent
UPHS	486	VSP3714	2/26/2021	28300	G	U	225	0.998169	2730	N	Q9H	nucleocapsid
UPHS	486	VSP3714	2/26/2021	28677	C	U	225	0.999761	4183	N	T135I	nucleocapsid
UPHS	486	VSP3714	2/26/2021	28893	C	U	225	1	1399	N	P207L	nucleocapsid
UPHS	486	VSP3714	2/26/2021	29445	C	U	225	1	1121	N	T391I	nucleocapsid
UPHS	486	VSP3714	2/26/2021	1	A	N				intergenic
UPHS	486	VSP3714	2/26/2021	2	U	N				intergenic
UPHS	486	VSP3714	2/26/2021	3	U	N				intergenic
UPHS	486	VSP3714	2/26/2021	4	A	N				intergenic
UPHS	486	VSP3714	2/26/2021	5	A	N				intergenic
UPHS	486	VSP3714	2/26/2021	6	A	N				intergenic
UPHS	486	VSP3714	2/26/2021	7	G	N				intergenic
UPHS	486	VSP3714	2/26/2021	8	G	N				intergenic
UPHS	486	VSP3714	2/26/2021	9	U	N				intergenic
UPHS	486	VSP3714	2/26/2021	10	U	N				intergenic
UPHS	486	VSP3714	2/26/2021	11	U	N				intergenic
UPHS	486	VSP3714	2/26/2021	12	A	N				intergenic
UPHS	486	VSP3714	2/26/2021	13	U	N				intergenic
UPHS	486	VSP3714	2/26/2021	14	A	N				intergenic
UPHS	486	VSP3714	2/26/2021	15	C	N				intergenic
UPHS	486	VSP3714	2/26/2021	16	C	N				intergenic
UPHS	486	VSP3714	2/26/2021	17	U	N				intergenic
UPHS	486	VSP3714	2/26/2021	18	U	N				intergenic
UPHS	486	VSP3714	2/26/2021	19	C	N				intergenic
UPHS	486	VSP3714	2/26/2021	20	C	N				intergenic
UPHS	486	VSP3714	2/26/2021	21	C	N				intergenic
UPHS	486	VSP3714	2/26/2021	22	A	N				intergenic
UPHS	486	VSP3714	2/26/2021	23	G	N				intergenic
UPHS	486	VSP3714	2/26/2021	24	G	N				intergenic
UPHS	486	VSP3714	2/26/2021	25	U	N				intergenic
UPHS	486	VSP3714	2/26/2021	26	A	N				intergenic
UPHS	486	VSP3714	2/26/2021	27	A	N				intergenic
UPHS	486	VSP3714	2/26/2021	28	C	N				intergenic
UPHS	486	VSP3714	2/26/2021	29	A	N				intergenic
UPHS	486	VSP3714	2/26/2021	30	A	N				intergenic
UPHS	486	VSP3714	2/26/2021	31	A	N				intergenic
UPHS	486	VSP3714	2/26/2021	32	C	N				intergenic
UPHS	486	VSP3714	2/26/2021	33	C	N				intergenic
UPHS	486	VSP3714	2/26/2021	34	A	N				intergenic
UPHS	486	VSP3714	2/26/2021	35	A	N				intergenic
UPHS	486	VSP3714	2/26/2021	29843	G	N				intergenic
UPHS	486	VSP3714	2/26/2021	29844	A	N				intergenic
UPHS	486	VSP3714	2/26/2021	29845	U	N				intergenic
UPHS	486	VSP3714	2/26/2021	29846	U	N				intergenic
UPHS	486	VSP3714	2/26/2021	29847	U	N				intergenic
UPHS	486	VSP3714	2/26/2021	29848	U	N				intergenic
UPHS	486	VSP3714	2/26/2021	29849	A	N				intergenic
UPHS	486	VSP3714	2/26/2021	29850	A	N				intergenic
UPHS	486	VSP3714	2/26/2021	29851	U	N				intergenic
UPHS	486	VSP3714	2/26/2021	29852	A	N				intergenic
UPHS	486	VSP3714	2/26/2021	29853	G	N				intergenic
UPHS	486	VSP3714	2/26/2021	29854	C	N				intergenic
UPHS	486	VSP3714	2/26/2021	29855	U	N				intergenic
UPHS	486	VSP3714	2/26/2021	29856	U	N				intergenic
UPHS	486	VSP3714	2/26/2021	29857	C	N				intergenic
UPHS	486	VSP3714	2/26/2021	29858	U	N				intergenic
UPHS	486	VSP3714	2/26/2021	29859	U	N				intergenic
UPHS	486	VSP3714	2/26/2021	29860	A	N				intergenic
UPHS	486	VSP3714	2/26/2021	29861	G	N				intergenic
UPHS	486	VSP3714	2/26/2021	29862	G	N				intergenic
UPHS	486	VSP3714	2/26/2021	29863	A	N				intergenic
UPHS	486	VSP3714	2/26/2021	29864	G	N				intergenic
UPHS	486	VSP3714	2/26/2021	29865	A	N				intergenic
UPHS	486	VSP3714	2/26/2021	29866	A	N				intergenic
UPHS	486	VSP3714	2/26/2021	29867	U	N				intergenic
UPHS	486	VSP3714	2/26/2021	29868	G	N				intergenic
UPHS	486	VSP3714	2/26/2021	29869	A	N				intergenic
UPHS	486	VSP3714	2/26/2021	29870	C	N				intergenic
UPHS	486	VSP3714	2/26/2021	29871	A	N				intergenic
UPHS	486	VSP3714	2/26/2021	29872	A	N				intergenic
UPHS	486	VSP3714	2/26/2021	29873	A	N				intergenic
UPHS	486	VSP3714	2/26/2021	29874	A	N				intergenic
UPHS	486	VSP3714	2/26/2021	29875	A	N				intergenic
UPHS	486	VSP3714	2/26/2021	29876	A	N				intergenic
UPHS	486	VSP3714	2/26/2021	29877	A	N				intergenic
UPHS	486	VSP3714	2/26/2021	29878	A	N				intergenic
UPHS	486	VSP3714	2/26/2021	29879	A	N				intergenic
UPHS	486	VSP3714	2/26/2021	29880	A	N				intergenic
UPHS	486	VSP3714	2/26/2021	29881	A	N				intergenic
UPHS	486	VSP3714	2/26/2021	29882	A	N				intergenic
UPHS	486	VSP3714	2/26/2021	29883	A	N				intergenic
UPHS	486	VSP3714	2/26/2021	29884	A	N				intergenic
UPHS	486	VSP3714	2/26/2021	29885	A	N				intergenic
UPHS	486	VSP3714	2/26/2021	29886	A	N				intergenic
UPHS	486	VSP3714	2/26/2021	29887	A	N				intergenic
UPHS	486	VSP3714	2/26/2021	29888	A	N				intergenic
UPHS	486	VSP3714	2/26/2021	29889	A	N				intergenic
UPHS	486	VSP3714	2/26/2021	29890	A	N				intergenic
UPHS	486	VSP3714	2/26/2021	29891	A	N				intergenic
UPHS	486	VSP3714	2/26/2021	29892	A	N				intergenic
UPHS	486	VSP3714	2/26/2021	29893	A	N				intergenic
UPHS	486	VSP3714	2/26/2021	29894	A	N				intergenic
UPHS	486	VSP3714	2/26/2021	29895	A	N				intergenic
UPHS	486	VSP3714	2/26/2021	29896	A	N				intergenic
UPHS	486	VSP3714	2/26/2021	29897	A	N				intergenic
UPHS	486	VSP3714	2/26/2021	29898	A	N				intergenic
UPHS	486	VSP3714	2/26/2021	29899	A	N				intergenic
UPHS	486	VSP3714	2/26/2021	29900	A	N				intergenic
UPHS	486	VSP3714	2/26/2021	29901	A	N				intergenic
UPHS	486	VSP3714	2/26/2021	29902	A	N				intergenic
UPHS	486	VSP3714	2/26/2021	29903	A	N
UPHS	486	VSP3715	3/1/2021	241	C	U	225	0.999427	3489	intergenic
UPHS	486	VSP3715	3/1/2021	1059	C	U	225	1	1643	ORF1ab	T265I	nsp2
UPHS	486	VSP3715	3/1/2021	3037	C	U	225	0.99958	2379	ORF1ab	silent	nsp3
UPHS	486	VSP3715	3/1/2021	5011	A	C	228	0.998194	1661	ORF1ab	Q1582H	nsp3
UPHS	486	VSP3715	3/1/2021	8105	G	A	222	0.376376	999	ORF1ab	A2614T	nsp3
UPHS	486	VSP3715	3/1/2021	8123	C	U	225	0.998049	1025	ORF1ab	L2620F	nsp3
UPHS	486	VSP3715	3/1/2021	12525	C	U	225	1	1591	ORF1ab	T4087I	nsp8
UPHS	486	VSP3715	3/1/2021	14408	C	U	225	1	2214	ORF1ab	P314L	nsp12 (RdRp)
UPHS	486	VSP3715	3/1/2021	19180	G	U	225	0.998598	2140	ORF1ab	V1905L	nsp14 (ExoN)
UPHS	486	VSP3715	3/1/2021	23403	A	G	228	0.999622	2645	S	D614G	spike
UPHS	486	VSP3715	3/1/2021	25563	G	U	225	1	3097	ORF3a	Q57H	ORF3a
UPHS	486	VSP3715	3/1/2021	27904	U	G	194	0.150347	4463	ORF8	L4R
UPHS	486	VSP3715	3/1/2021	27920	C	U	228	0.998489	4633	ORF8	silent
UPHS	486	VSP3715	3/1/2021	28300	G	U	225	1	5498	N	Q9H	nucleocapsid
UPHS	486	VSP3715	3/1/2021	28677	C	U	225	0.999845	6450	N	T135I	nucleocapsid
UPHS	486	VSP3715	3/1/2021	28893	C	U	225	0.993087	2893	N	P207L	nucleocapsid
UPHS	486	VSP3715	3/1/2021	29445	C	U	228	0.995481	1549	N	T391I	nucleocapsid
UPHS	486	VSP3715	3/1/2021	1	A	N				intergenic
UPHS	486	VSP3715	3/1/2021	2	U	N				intergenic
UPHS	486	VSP3715	3/1/2021	3	U	N				intergenic
UPHS	486	VSP3715	3/1/2021	4	A	N				intergenic
UPHS	486	VSP3715	3/1/2021	5	A	N				intergenic
UPHS	486	VSP3715	3/1/2021	6	A	N				intergenic
UPHS	486	VSP3715	3/1/2021	7	G	N				intergenic
UPHS	486	VSP3715	3/1/2021	8	G	N				intergenic
UPHS	486	VSP3715	3/1/2021	9	U	N				intergenic
UPHS	486	VSP3715	3/1/2021	10	U	N				intergenic
UPHS	486	VSP3715	3/1/2021	11	U	N				intergenic
UPHS	486	VSP3715	3/1/2021	12	A	N				intergenic
UPHS	486	VSP3715	3/1/2021	13	U	N				intergenic
UPHS	486	VSP3715	3/1/2021	14	A	N				intergenic
UPHS	486	VSP3715	3/1/2021	15	C	N				intergenic
UPHS	486	VSP3715	3/1/2021	16	C	N				intergenic
UPHS	486	VSP3715	3/1/2021	17	U	N				intergenic
UPHS	486	VSP3715	3/1/2021	18	U	N				intergenic
UPHS	486	VSP3715	3/1/2021	19	C	N				intergenic
UPHS	486	VSP3715	3/1/2021	20	C	N				intergenic
UPHS	486	VSP3715	3/1/2021	21	C	N				intergenic
UPHS	486	VSP3715	3/1/2021	22	A	N				intergenic
UPHS	486	VSP3715	3/1/2021	23	G	N				intergenic
UPHS	486	VSP3715	3/1/2021	24	G	N				intergenic
UPHS	486	VSP3715	3/1/2021	25	U	N				intergenic
UPHS	486	VSP3715	3/1/2021	26	A	N				intergenic
UPHS	486	VSP3715	3/1/2021	27	A	N				intergenic
UPHS	486	VSP3715	3/1/2021	28	C	N				intergenic
UPHS	486	VSP3715	3/1/2021	29	A	N				intergenic
UPHS	486	VSP3715	3/1/2021	30	A	N				intergenic
UPHS	486	VSP3715	3/1/2021	31	A	N				intergenic
UPHS	486	VSP3715	3/1/2021	32	C	N				intergenic
UPHS	486	VSP3715	3/1/2021	33	C	N				intergenic
UPHS	486	VSP3715	3/1/2021	34	A	N				intergenic
UPHS	486	VSP3715	3/1/2021	29844	A	N				intergenic
UPHS	486	VSP3715	3/1/2021	29845	U	N				intergenic
UPHS	486	VSP3715	3/1/2021	29846	U	N				intergenic
UPHS	486	VSP3715	3/1/2021	29847	U	N				intergenic
UPHS	486	VSP3715	3/1/2021	29848	U	N				intergenic
UPHS	486	VSP3715	3/1/2021	29849	A	N				intergenic
UPHS	486	VSP3715	3/1/2021	29850	A	N				intergenic
UPHS	486	VSP3715	3/1/2021	29851	U	N				intergenic
UPHS	486	VSP3715	3/1/2021	29852	A	N				intergenic
UPHS	486	VSP3715	3/1/2021	29853	G	N				intergenic
UPHS	486	VSP3715	3/1/2021	29854	C	N				intergenic
UPHS	486	VSP3715	3/1/2021	29855	U	N				intergenic
UPHS	486	VSP3715	3/1/2021	29856	U	N				intergenic
UPHS	486	VSP3715	3/1/2021	29857	C	N				intergenic
UPHS	486	VSP3715	3/1/2021	29858	U	N				intergenic
UPHS	486	VSP3715	3/1/2021	29859	U	N				intergenic
UPHS	486	VSP3715	3/1/2021	29860	A	N				intergenic
UPHS	486	VSP3715	3/1/2021	29861	G	N				intergenic
UPHS	486	VSP3715	3/1/2021	29862	G	N				intergenic
UPHS	486	VSP3715	3/1/2021	29863	A	N				intergenic
UPHS	486	VSP3715	3/1/2021	29864	G	N				intergenic
UPHS	486	VSP3715	3/1/2021	29865	A	N				intergenic
UPHS	486	VSP3715	3/1/2021	29866	A	N				intergenic
UPHS	486	VSP3715	3/1/2021	29867	U	N				intergenic
UPHS	486	VSP3715	3/1/2021	29868	G	N				intergenic
UPHS	486	VSP3715	3/1/2021	29869	A	N				intergenic
UPHS	486	VSP3715	3/1/2021	29870	C	N				intergenic
UPHS	486	VSP3715	3/1/2021	29871	A	N				intergenic
UPHS	486	VSP3715	3/1/2021	29872	A	N				intergenic
UPHS	486	VSP3715	3/1/2021	29873	A	N				intergenic
UPHS	486	VSP3715	3/1/2021	29874	A	N				intergenic
UPHS	486	VSP3715	3/1/2021	29875	A	N				intergenic
UPHS	486	VSP3715	3/1/2021	29876	A	N				intergenic
UPHS	486	VSP3715	3/1/2021	29877	A	N				intergenic
UPHS	486	VSP3715	3/1/2021	29878	A	N				intergenic
UPHS	486	VSP3715	3/1/2021	29879	A	N				intergenic
UPHS	486	VSP3715	3/1/2021	29880	A	N				intergenic
UPHS	486	VSP3715	3/1/2021	29881	A	N				intergenic
UPHS	486	VSP3715	3/1/2021	29882	A	N				intergenic
UPHS	486	VSP3715	3/1/2021	29883	A	N				intergenic
UPHS	486	VSP3715	3/1/2021	29884	A	N				intergenic
UPHS	486	VSP3715	3/1/2021	29885	A	N				intergenic
UPHS	486	VSP3715	3/1/2021	29886	A	N				intergenic
UPHS	486	VSP3715	3/1/2021	29887	A	N				intergenic
UPHS	486	VSP3715	3/1/2021	29888	A	N				intergenic
UPHS	486	VSP3715	3/1/2021	29889	A	N				intergenic
UPHS	486	VSP3715	3/1/2021	29890	A	N				intergenic
UPHS	486	VSP3715	3/1/2021	29891	A	N				intergenic
UPHS	486	VSP3715	3/1/2021	29892	A	N				intergenic
UPHS	486	VSP3715	3/1/2021	29893	A	N				intergenic
UPHS	486	VSP3715	3/1/2021	29894	A	N				intergenic
UPHS	486	VSP3715	3/1/2021	29895	A	N				intergenic
UPHS	486	VSP3715	3/1/2021	29896	A	N				intergenic
UPHS	486	VSP3715	3/1/2021	29897	A	N				intergenic
UPHS	486	VSP3715	3/1/2021	29898	A	N				intergenic
UPHS	486	VSP3715	3/1/2021	29899	A	N				intergenic
UPHS	486	VSP3715	3/1/2021	29900	A	N				intergenic
UPHS	486	VSP3715	3/1/2021	29901	A	N				intergenic
UPHS	486	VSP3715	3/1/2021	29902	A	N				intergenic
UPHS	486	VSP3715	3/1/2021	29903	A	N
UPHS	486	VSP3716	3/8/2021	241	C	U	225	0.998816	1689	intergenic
UPHS	486	VSP3716	3/8/2021	1059	C	U	225	1	392	ORF1ab	T265I	nsp2
UPHS	486	VSP3716	3/8/2021	3037	C	U	225	1	1451	ORF1ab	silent	nsp3
UPHS	486	VSP3716	3/8/2021	3692	G	U	222	0.435564	1001	ORF1ab	V1143F	nsp3
UPHS	486	VSP3716	3/8/2021	5011	A	C	228	0.990099	1111	ORF1ab	Q1582H	nsp3
UPHS	486	VSP3716	3/8/2021	8105	G	A	220	0.8375	640	ORF1ab	A2614T	nsp3
UPHS	486	VSP3716	3/8/2021	8123	C	U	225	0.998466	652	ORF1ab	L2620F	nsp3
UPHS	486	VSP3716	3/8/2021	12525	C	U	225	1	1119	ORF1ab	T4087I	nsp8
UPHS	486	VSP3716	3/8/2021	14408	C	U	225	0.998066	1034	ORF1ab	P314L	nsp12 (RdRp)
UPHS	486	VSP3716	3/8/2021	19180	G	U	225	1	881	ORF1ab	V1905L	nsp14 (ExoN)
UPHS	486	VSP3716	3/8/2021	23403	A	G	225	1	2062	S	D614G	spike
UPHS	486	VSP3716	3/8/2021	25563	G	U	225	1	880	ORF3a	Q57H	ORF3a
UPHS	486	VSP3716	3/8/2021	27904	U	G	220	0.181272	1164	ORF8	L4R
UPHS	486	VSP3716	3/8/2021	27920	C	U	225	0.998298	1175	ORF8	silent
UPHS	486	VSP3716	3/8/2021	28300	G	U	225	0.999239	1314	N	Q9H	nucleocapsid
UPHS	486	VSP3716	3/8/2021	28677	C	U	225	0.999049	2102	N	T135I	nucleocapsid
UPHS	486	VSP3716	3/8/2021	28893	C	U	225	0.997859	467	N	P207L	nucleocapsid
UPHS	486	VSP3716	3/8/2021	29445	C	U	225	0.995726	468	N	T391I	nucleocapsid
UPHS	486	VSP3716	3/8/2021	1	A	N				intergenic
UPHS	486	VSP3716	3/8/2021	2	U	N				intergenic
UPHS	486	VSP3716	3/8/2021	3	U	N				intergenic
UPHS	486	VSP3716	3/8/2021	4	A	N				intergenic
UPHS	486	VSP3716	3/8/2021	5	A	N				intergenic
UPHS	486	VSP3716	3/8/2021	6	A	N				intergenic
UPHS	486	VSP3716	3/8/2021	7	G	N				intergenic
UPHS	486	VSP3716	3/8/2021	8	G	N				intergenic
UPHS	486	VSP3716	3/8/2021	9	U	N				intergenic
UPHS	486	VSP3716	3/8/2021	10	U	N				intergenic
UPHS	486	VSP3716	3/8/2021	11	U	N				intergenic
UPHS	486	VSP3716	3/8/2021	12	A	N				intergenic
UPHS	486	VSP3716	3/8/2021	13	U	N				intergenic
UPHS	486	VSP3716	3/8/2021	14	A	N				intergenic
UPHS	486	VSP3716	3/8/2021	15	C	N				intergenic
UPHS	486	VSP3716	3/8/2021	16	C	N				intergenic
UPHS	486	VSP3716	3/8/2021	17	U	N				intergenic
UPHS	486	VSP3716	3/8/2021	18	U	N				intergenic
UPHS	486	VSP3716	3/8/2021	19	C	N				intergenic
UPHS	486	VSP3716	3/8/2021	20	C	N				intergenic
UPHS	486	VSP3716	3/8/2021	21	C	N				intergenic
UPHS	486	VSP3716	3/8/2021	22	A	N				intergenic
UPHS	486	VSP3716	3/8/2021	23	G	N				intergenic
UPHS	486	VSP3716	3/8/2021	24	G	N				intergenic
UPHS	486	VSP3716	3/8/2021	25	U	N				intergenic
UPHS	486	VSP3716	3/8/2021	26	A	N				intergenic
UPHS	486	VSP3716	3/8/2021	27	A	N				intergenic
UPHS	486	VSP3716	3/8/2021	28	C	N				intergenic
UPHS	486	VSP3716	3/8/2021	29	A	N				intergenic
UPHS	486	VSP3716	3/8/2021	30	A	N				intergenic
UPHS	486	VSP3716	3/8/2021	31	A	N				intergenic
UPHS	486	VSP3716	3/8/2021	32	C	N				intergenic
UPHS	486	VSP3716	3/8/2021	33	C	N				intergenic
UPHS	486	VSP3716	3/8/2021	34	A	N				intergenic
UPHS	486	VSP3716	3/8/2021	35	A	N				intergenic
UPHS	486	VSP3716	3/8/2021	36	C	N				intergenic
UPHS	486	VSP3716	3/8/2021	37	C	N				intergenic
UPHS	486	VSP3716	3/8/2021	29839	A	N				intergenic
UPHS	486	VSP3716	3/8/2021	29840	U	N				intergenic
UPHS	486	VSP3716	3/8/2021	29841	G	N				intergenic
UPHS	486	VSP3716	3/8/2021	29842	U	N				intergenic
UPHS	486	VSP3716	3/8/2021	29843	G	N				intergenic
UPHS	486	VSP3716	3/8/2021	29844	A	N				intergenic
UPHS	486	VSP3716	3/8/2021	29845	U	N				intergenic
UPHS	486	VSP3716	3/8/2021	29846	U	N				intergenic
UPHS	486	VSP3716	3/8/2021	29847	U	N				intergenic
UPHS	486	VSP3716	3/8/2021	29848	U	N				intergenic
UPHS	486	VSP3716	3/8/2021	29849	A	N				intergenic
UPHS	486	VSP3716	3/8/2021	29850	A	N				intergenic
UPHS	486	VSP3716	3/8/2021	29851	U	N				intergenic
UPHS	486	VSP3716	3/8/2021	29852	A	N				intergenic
UPHS	486	VSP3716	3/8/2021	29853	G	N				intergenic
UPHS	486	VSP3716	3/8/2021	29854	C	N				intergenic
UPHS	486	VSP3716	3/8/2021	29855	U	N				intergenic
UPHS	486	VSP3716	3/8/2021	29856	U	N				intergenic
UPHS	486	VSP3716	3/8/2021	29857	C	N				intergenic
UPHS	486	VSP3716	3/8/2021	29858	U	N				intergenic
UPHS	486	VSP3716	3/8/2021	29859	U	N				intergenic
UPHS	486	VSP3716	3/8/2021	29860	A	N				intergenic
UPHS	486	VSP3716	3/8/2021	29861	G	N				intergenic
UPHS	486	VSP3716	3/8/2021	29862	G	N				intergenic
UPHS	486	VSP3716	3/8/2021	29863	A	N				intergenic
UPHS	486	VSP3716	3/8/2021	29864	G	N				intergenic
UPHS	486	VSP3716	3/8/2021	29865	A	N				intergenic
UPHS	486	VSP3716	3/8/2021	29866	A	N				intergenic
UPHS	486	VSP3716	3/8/2021	29867	U	N				intergenic
UPHS	486	VSP3716	3/8/2021	29868	G	N				intergenic
UPHS	486	VSP3716	3/8/2021	29869	A	N				intergenic
UPHS	486	VSP3716	3/8/2021	29870	C	N				intergenic
UPHS	486	VSP3716	3/8/2021	29871	A	N				intergenic
UPHS	486	VSP3716	3/8/2021	29872	A	N				intergenic
UPHS	486	VSP3716	3/8/2021	29873	A	N				intergenic
UPHS	486	VSP3716	3/8/2021	29874	A	N				intergenic
UPHS	486	VSP3716	3/8/2021	29875	A	N				intergenic
UPHS	486	VSP3716	3/8/2021	29876	A	N				intergenic
UPHS	486	VSP3716	3/8/2021	29877	A	N				intergenic
UPHS	486	VSP3716	3/8/2021	29878	A	N				intergenic
UPHS	486	VSP3716	3/8/2021	29879	A	N				intergenic
UPHS	486	VSP3716	3/8/2021	29880	A	N				intergenic
UPHS	486	VSP3716	3/8/2021	29881	A	N				intergenic
UPHS	486	VSP3716	3/8/2021	29882	A	N				intergenic
UPHS	486	VSP3716	3/8/2021	29883	A	N				intergenic
UPHS	486	VSP3716	3/8/2021	29884	A	N				intergenic
UPHS	486	VSP3716	3/8/2021	29885	A	N				intergenic
UPHS	486	VSP3716	3/8/2021	29886	A	N				intergenic
UPHS	486	VSP3716	3/8/2021	29887	A	N				intergenic
UPHS	486	VSP3716	3/8/2021	29888	A	N				intergenic
UPHS	486	VSP3716	3/8/2021	29889	A	N				intergenic
UPHS	486	VSP3716	3/8/2021	29890	A	N				intergenic
UPHS	486	VSP3716	3/8/2021	29891	A	N				intergenic
UPHS	486	VSP3716	3/8/2021	29892	A	N				intergenic
UPHS	486	VSP3716	3/8/2021	29893	A	N				intergenic
UPHS	486	VSP3716	3/8/2021	29894	A	N				intergenic
UPHS	486	VSP3716	3/8/2021	29895	A	N				intergenic
UPHS	486	VSP3716	3/8/2021	29896	A	N				intergenic
UPHS	486	VSP3716	3/8/2021	29897	A	N				intergenic
UPHS	486	VSP3716	3/8/2021	29898	A	N				intergenic
UPHS	486	VSP3716	3/8/2021	29899	A	N				intergenic
UPHS	486	VSP3716	3/8/2021	29900	A	N				intergenic
UPHS	486	VSP3716	3/8/2021	29901	A	N				intergenic
UPHS	486	VSP3716	3/8/2021	29902	A	N				intergenic
UPHS	486	VSP3716	3/8/2021	29903	A	N
UPHS	486	VSP3717	3/8/2021	241	C	U	225	0.998031	1016	intergenic
UPHS	486	VSP3717	3/8/2021	1059	C	U	225	1	449	ORF1ab	T265I	nsp2
UPHS	486	VSP3717	3/8/2021	3037	C	U	225	1	929	ORF1ab	silent	nsp3
UPHS	486	VSP3717	3/8/2021	5011	A	C	228	0.990088	908	ORF1ab	Q1582H	nsp3
UPHS	486	VSP3717	3/8/2021	8123	C	U	228	0.98895	362	ORF1ab	L2620F	nsp3
UPHS	486	VSP3717	3/8/2021	12525	C	U	228	0.997456	786	ORF1ab	T4087I	nsp8
UPHS	486	VSP3717	3/8/2021	14408	C	U	225	1	880	ORF1ab	P314L	nsp12 (RdRp)
UPHS	486	VSP3717	3/8/2021	19180	G	U	225	1	922	ORF1ab	V1905L	nsp14 (ExoN)
UPHS	486	VSP3717	3/8/2021	23403	A	G	225	1	1235	S	D614G	spike
UPHS	486	VSP3717	3/8/2021	25563	G	U	225	1	660	ORF3a	Q57H	ORF3a
UPHS	486	VSP3717	3/8/2021	27920	C	U	225	1	762	ORF8	silent
UPHS	486	VSP3717	3/8/2021	28300	G	U	225	1	859	N	Q9H	nucleocapsid
UPHS	486	VSP3717	3/8/2021	28677	C	U	225	1	937	N	T135I	nucleocapsid
UPHS	486	VSP3717	3/8/2021	28893	C	U	225	1	265	N	P207L	nucleocapsid
UPHS	486	VSP3717	3/8/2021	29445	C	U	225	0.984906	265	N	T391I	nucleocapsid
UPHS	486	VSP3717	3/8/2021	1	A	N				intergenic
UPHS	486	VSP3717	3/8/2021	2	U	N				intergenic
UPHS	486	VSP3717	3/8/2021	3	U	N				intergenic
UPHS	486	VSP3717	3/8/2021	4	A	N				intergenic
UPHS	486	VSP3717	3/8/2021	5	A	N				intergenic
UPHS	486	VSP3717	3/8/2021	6	A	N				intergenic
UPHS	486	VSP3717	3/8/2021	7	G	N				intergenic
UPHS	486	VSP3717	3/8/2021	8	G	N				intergenic
UPHS	486	VSP3717	3/8/2021	9	U	N				intergenic
UPHS	486	VSP3717	3/8/2021	10	U	N				intergenic
UPHS	486	VSP3717	3/8/2021	11	U	N				intergenic
UPHS	486	VSP3717	3/8/2021	12	A	N				intergenic
UPHS	486	VSP3717	3/8/2021	13	U	N				intergenic
UPHS	486	VSP3717	3/8/2021	14	A	N				intergenic
UPHS	486	VSP3717	3/8/2021	15	C	N				intergenic
UPHS	486	VSP3717	3/8/2021	16	C	N				intergenic
UPHS	486	VSP3717	3/8/2021	17	U	N				intergenic
UPHS	486	VSP3717	3/8/2021	18	U	N				intergenic
UPHS	486	VSP3717	3/8/2021	19	C	N				intergenic
UPHS	486	VSP3717	3/8/2021	20	C	N				intergenic
UPHS	486	VSP3717	3/8/2021	21	C	N				intergenic
UPHS	486	VSP3717	3/8/2021	22	A	N				intergenic
UPHS	486	VSP3717	3/8/2021	23	G	N				intergenic
UPHS	486	VSP3717	3/8/2021	24	G	N				intergenic
UPHS	486	VSP3717	3/8/2021	25	U	N				intergenic
UPHS	486	VSP3717	3/8/2021	26	A	N				intergenic
UPHS	486	VSP3717	3/8/2021	27	A	N				intergenic
UPHS	486	VSP3717	3/8/2021	28	C	N				intergenic
UPHS	486	VSP3717	3/8/2021	29	A	N				intergenic
UPHS	486	VSP3717	3/8/2021	30	A	N				intergenic
UPHS	486	VSP3717	3/8/2021	31	A	N				intergenic
UPHS	486	VSP3717	3/8/2021	32	C	N				intergenic
UPHS	486	VSP3717	3/8/2021	33	C	N				intergenic
UPHS	486	VSP3717	3/8/2021	34	A	N				intergenic
UPHS	486	VSP3717	3/8/2021	35	A	N				intergenic
UPHS	486	VSP3717	3/8/2021	36	C	N				intergenic
UPHS	486	VSP3717	3/8/2021	37	C	N				intergenic
UPHS	486	VSP3717	3/8/2021	38	A	N				intergenic
UPHS	486	VSP3717	3/8/2021	39	A	N				intergenic
UPHS	486	VSP3717	3/8/2021	29835	C	N				intergenic
UPHS	486	VSP3717	3/8/2021	29836	C	N				intergenic
UPHS	486	VSP3717	3/8/2021	29837	C	N				intergenic
UPHS	486	VSP3717	3/8/2021	29838	C	N				intergenic
UPHS	486	VSP3717	3/8/2021	29839	A	N				intergenic
UPHS	486	VSP3717	3/8/2021	29840	U	N				intergenic
UPHS	486	VSP3717	3/8/2021	29841	G	N				intergenic
UPHS	486	VSP3717	3/8/2021	29842	U	N				intergenic
UPHS	486	VSP3717	3/8/2021	29843	G	N				intergenic
UPHS	486	VSP3717	3/8/2021	29844	A	N				intergenic
UPHS	486	VSP3717	3/8/2021	29845	U	N				intergenic
UPHS	486	VSP3717	3/8/2021	29846	U	N				intergenic
UPHS	486	VSP3717	3/8/2021	29847	U	N				intergenic
UPHS	486	VSP3717	3/8/2021	29848	U	N				intergenic
UPHS	486	VSP3717	3/8/2021	29849	A	N				intergenic
UPHS	486	VSP3717	3/8/2021	29850	A	N				intergenic
UPHS	486	VSP3717	3/8/2021	29851	U	N				intergenic
UPHS	486	VSP3717	3/8/2021	29852	A	N				intergenic
UPHS	486	VSP3717	3/8/2021	29853	G	N				intergenic
UPHS	486	VSP3717	3/8/2021	29854	C	N				intergenic
UPHS	486	VSP3717	3/8/2021	29855	U	N				intergenic
UPHS	486	VSP3717	3/8/2021	29856	U	N				intergenic
UPHS	486	VSP3717	3/8/2021	29857	C	N				intergenic
UPHS	486	VSP3717	3/8/2021	29858	U	N				intergenic
UPHS	486	VSP3717	3/8/2021	29859	U	N				intergenic
UPHS	486	VSP3717	3/8/2021	29860	A	N				intergenic
UPHS	486	VSP3717	3/8/2021	29861	G	N				intergenic
UPHS	486	VSP3717	3/8/2021	29862	G	N				intergenic
UPHS	486	VSP3717	3/8/2021	29863	A	N				intergenic
UPHS	486	VSP3717	3/8/2021	29864	G	N				intergenic
UPHS	486	VSP3717	3/8/2021	29865	A	N				intergenic
UPHS	486	VSP3717	3/8/2021	29866	A	N				intergenic
UPHS	486	VSP3717	3/8/2021	29867	U	N				intergenic
UPHS	486	VSP3717	3/8/2021	29868	G	N				intergenic
UPHS	486	VSP3717	3/8/2021	29869	A	N				intergenic
UPHS	486	VSP3717	3/8/2021	29870	C	N				intergenic
UPHS	486	VSP3717	3/8/2021	29871	A	N				intergenic
UPHS	486	VSP3717	3/8/2021	29872	A	N				intergenic
UPHS	486	VSP3717	3/8/2021	29873	A	N				intergenic
UPHS	486	VSP3717	3/8/2021	29874	A	N				intergenic
UPHS	486	VSP3717	3/8/2021	29875	A	N				intergenic
UPHS	486	VSP3717	3/8/2021	29876	A	N				intergenic
UPHS	486	VSP3717	3/8/2021	29877	A	N				intergenic
UPHS	486	VSP3717	3/8/2021	29878	A	N				intergenic
UPHS	486	VSP3717	3/8/2021	29879	A	N				intergenic
UPHS	486	VSP3717	3/8/2021	29880	A	N				intergenic
UPHS	486	VSP3717	3/8/2021	29881	A	N				intergenic
UPHS	486	VSP3717	3/8/2021	29882	A	N				intergenic
UPHS	486	VSP3717	3/8/2021	29883	A	N				intergenic
UPHS	486	VSP3717	3/8/2021	29884	A	N				intergenic
UPHS	486	VSP3717	3/8/2021	29885	A	N				intergenic
UPHS	486	VSP3717	3/8/2021	29886	A	N				intergenic
UPHS	486	VSP3717	3/8/2021	29887	A	N				intergenic
UPHS	486	VSP3717	3/8/2021	29888	A	N				intergenic
UPHS	486	VSP3717	3/8/2021	29889	A	N				intergenic
UPHS	486	VSP3717	3/8/2021	29890	A	N				intergenic
UPHS	486	VSP3717	3/8/2021	29891	A	N				intergenic
UPHS	486	VSP3717	3/8/2021	29892	A	N				intergenic
UPHS	486	VSP3717	3/8/2021	29893	A	N				intergenic
UPHS	486	VSP3717	3/8/2021	29894	A	N				intergenic
UPHS	486	VSP3717	3/8/2021	29895	A	N				intergenic
UPHS	486	VSP3717	3/8/2021	29896	A	N				intergenic
UPHS	486	VSP3717	3/8/2021	29897	A	N				intergenic
UPHS	486	VSP3717	3/8/2021	29898	A	N				intergenic
UPHS	486	VSP3717	3/8/2021	29899	A	N				intergenic
UPHS	486	VSP3717	3/8/2021	29900	A	N				intergenic
UPHS	486	VSP3717	3/8/2021	29901	A	N				intergenic
UPHS	486	VSP3717	3/8/2021	29902	A	N				intergenic
UPHS	486	VSP3717	3/8/2021	29903	A	N
UPHS	486	VSP3719	3/12/2021	241	C	U	225	1	525	intergenic
UPHS	486	VSP3719	3/12/2021	1059	C	U	225	1	129	ORF1ab	T265I	nsp2
UPHS	486	VSP3719	3/12/2021	3037	C	U	225	1	497	ORF1ab	silent	nsp3
UPHS	486	VSP3719	3/12/2021	4005	A	G	207	0.121212	132	ORF1ab	K1247R	nsp3
UPHS	486	VSP3719	3/12/2021	5011	A	C	228	0.948586	389	ORF1ab	Q1582H	nsp3
UPHS	486	VSP3719	3/12/2021	8105	G	A	222	0.485401	274	ORF1ab	A2614T	nsp3
UPHS	486	VSP3719	3/12/2021	8123	C	U	225	0.996212	264	ORF1ab	L2620F	nsp3
UPHS	486	VSP3719	3/12/2021	9491	C	U	159	0.132678	407	ORF1ab	H3076Y	nsp4
UPHS	486	VSP3719	3/12/2021	12525	C	U	225	1	359	ORF1ab	T4087I	nsp8
UPHS	486	VSP3719	3/12/2021	14408	C	U	225	1	365	ORF1ab	P314L	nsp12 (RdRp)
UPHS	486	VSP3719	3/12/2021	19180	G	U	225	1	362	ORF1ab	V1905L	nsp14 (ExoN)
UPHS	486	VSP3719	3/12/2021	21846	C	U	193	0.134884	215	S	T95I	spike
UPHS	486	VSP3719	3/12/2021	23403	A	G	225	1	1018	S	D614G	spike
UPHS	486	VSP3719	3/12/2021	25563	G	U	225	1	292	ORF3a	Q57H	ORF3a
UPHS	486	VSP3719	3/12/2021	26198	C	U	216	0.151815	606	ORF3a	T269M	ORF3a
UPHS	486	VSP3719	3/12/2021	26333	C	U	184	0.130194	361	E	T30I	envelope
UPHS	486	VSP3719	3/12/2021	27920	C	U	225	1	260	ORF8	silent
UPHS	486	VSP3719	3/12/2021	28300	G	U	225	0.996785	311	N	Q9H	nucleocapsid
UPHS	486	VSP3719	3/12/2021	28677	C	U	225	1	510	N	T135I	nucleocapsid
UPHS	486	VSP3719	3/12/2021	28893	C	U	219	0.867924	212	N	P207L	nucleocapsid
UPHS	486	VSP3719	3/12/2021	29445	C	U	225	1	156	N	T391I	nucleocapsid
UPHS	486	VSP3719	3/12/2021	1	A	N				intergenic
UPHS	486	VSP3719	3/12/2021	2	U	N				intergenic
UPHS	486	VSP3719	3/12/2021	3	U	N				intergenic
UPHS	486	VSP3719	3/12/2021	4	A	N				intergenic
UPHS	486	VSP3719	3/12/2021	5	A	N				intergenic
UPHS	486	VSP3719	3/12/2021	6	A	N				intergenic
UPHS	486	VSP3719	3/12/2021	7	G	N				intergenic
UPHS	486	VSP3719	3/12/2021	8	G	N				intergenic
UPHS	486	VSP3719	3/12/2021	9	U	N				intergenic
UPHS	486	VSP3719	3/12/2021	10	U	N				intergenic
UPHS	486	VSP3719	3/12/2021	11	U	N				intergenic
UPHS	486	VSP3719	3/12/2021	12	A	N				intergenic
UPHS	486	VSP3719	3/12/2021	13	U	N				intergenic
UPHS	486	VSP3719	3/12/2021	14	A	N				intergenic
UPHS	486	VSP3719	3/12/2021	15	C	N				intergenic
UPHS	486	VSP3719	3/12/2021	16	C	N				intergenic
UPHS	486	VSP3719	3/12/2021	17	U	N				intergenic
UPHS	486	VSP3719	3/12/2021	18	U	N				intergenic
UPHS	486	VSP3719	3/12/2021	19	C	N				intergenic
UPHS	486	VSP3719	3/12/2021	20	C	N				intergenic
UPHS	486	VSP3719	3/12/2021	21	C	N				intergenic
UPHS	486	VSP3719	3/12/2021	22	A	N				intergenic
UPHS	486	VSP3719	3/12/2021	23	G	N				intergenic
UPHS	486	VSP3719	3/12/2021	24	G	N				intergenic
UPHS	486	VSP3719	3/12/2021	25	U	N				intergenic
UPHS	486	VSP3719	3/12/2021	26	A	N				intergenic
UPHS	486	VSP3719	3/12/2021	27	A	N				intergenic
UPHS	486	VSP3719	3/12/2021	28	C	N				intergenic
UPHS	486	VSP3719	3/12/2021	29	A	N				intergenic
UPHS	486	VSP3719	3/12/2021	30	A	N				intergenic
UPHS	486	VSP3719	3/12/2021	31	A	N				intergenic
UPHS	486	VSP3719	3/12/2021	32	C	N				intergenic
UPHS	486	VSP3719	3/12/2021	33	C	N				intergenic
UPHS	486	VSP3719	3/12/2021	34	A	N				intergenic
UPHS	486	VSP3719	3/12/2021	35	A	N				intergenic
UPHS	486	VSP3719	3/12/2021	36	C	N				intergenic
UPHS	486	VSP3719	3/12/2021	29835	C	N				intergenic
UPHS	486	VSP3719	3/12/2021	29836	C	N				intergenic
UPHS	486	VSP3719	3/12/2021	29837	C	N				intergenic
UPHS	486	VSP3719	3/12/2021	29838	C	N				intergenic
UPHS	486	VSP3719	3/12/2021	29839	A	N				intergenic
UPHS	486	VSP3719	3/12/2021	29840	U	N				intergenic
UPHS	486	VSP3719	3/12/2021	29841	G	N				intergenic
UPHS	486	VSP3719	3/12/2021	29842	U	N				intergenic
UPHS	486	VSP3719	3/12/2021	29843	G	N				intergenic
UPHS	486	VSP3719	3/12/2021	29844	A	N				intergenic
UPHS	486	VSP3719	3/12/2021	29845	U	N				intergenic
UPHS	486	VSP3719	3/12/2021	29846	U	N				intergenic
UPHS	486	VSP3719	3/12/2021	29847	U	N				intergenic
UPHS	486	VSP3719	3/12/2021	29848	U	N				intergenic
UPHS	486	VSP3719	3/12/2021	29849	A	N				intergenic
UPHS	486	VSP3719	3/12/2021	29850	A	N				intergenic
UPHS	486	VSP3719	3/12/2021	29851	U	N				intergenic
UPHS	486	VSP3719	3/12/2021	29852	A	N				intergenic
UPHS	486	VSP3719	3/12/2021	29853	G	N				intergenic
UPHS	486	VSP3719	3/12/2021	29854	C	N				intergenic
UPHS	486	VSP3719	3/12/2021	29855	U	N				intergenic
UPHS	486	VSP3719	3/12/2021	29856	U	N				intergenic
UPHS	486	VSP3719	3/12/2021	29857	C	N				intergenic
UPHS	486	VSP3719	3/12/2021	29858	U	N				intergenic
UPHS	486	VSP3719	3/12/2021	29859	U	N				intergenic
UPHS	486	VSP3719	3/12/2021	29860	A	N				intergenic
UPHS	486	VSP3719	3/12/2021	29861	G	N				intergenic
UPHS	486	VSP3719	3/12/2021	29862	G	N				intergenic
UPHS	486	VSP3719	3/12/2021	29863	A	N				intergenic
UPHS	486	VSP3719	3/12/2021	29864	G	N				intergenic
UPHS	486	VSP3719	3/12/2021	29865	A	N				intergenic
UPHS	486	VSP3719	3/12/2021	29866	A	N				intergenic
UPHS	486	VSP3719	3/12/2021	29867	U	N				intergenic
UPHS	486	VSP3719	3/12/2021	29868	G	N				intergenic
UPHS	486	VSP3719	3/12/2021	29869	A	N				intergenic
UPHS	486	VSP3719	3/12/2021	29870	C	N				intergenic
UPHS	486	VSP3719	3/12/2021	29871	A	N				intergenic
UPHS	486	VSP3719	3/12/2021	29872	A	N				intergenic
UPHS	486	VSP3719	3/12/2021	29873	A	N				intergenic
UPHS	486	VSP3719	3/12/2021	29874	A	N				intergenic
UPHS	486	VSP3719	3/12/2021	29875	A	N				intergenic
UPHS	486	VSP3719	3/12/2021	29876	A	N				intergenic
UPHS	486	VSP3719	3/12/2021	29877	A	N				intergenic
UPHS	486	VSP3719	3/12/2021	29878	A	N				intergenic
UPHS	486	VSP3719	3/12/2021	29879	A	N				intergenic
UPHS	486	VSP3719	3/12/2021	29880	A	N				intergenic
UPHS	486	VSP3719	3/12/2021	29881	A	N				intergenic
UPHS	486	VSP3719	3/12/2021	29882	A	N				intergenic
UPHS	486	VSP3719	3/12/2021	29883	A	N				intergenic
UPHS	486	VSP3719	3/12/2021	29884	A	N				intergenic
UPHS	486	VSP3719	3/12/2021	29885	A	N				intergenic
UPHS	486	VSP3719	3/12/2021	29886	A	N				intergenic
UPHS	486	VSP3719	3/12/2021	29887	A	N				intergenic
UPHS	486	VSP3719	3/12/2021	29888	A	N				intergenic
UPHS	486	VSP3719	3/12/2021	29889	A	N				intergenic
UPHS	486	VSP3719	3/12/2021	29890	A	N				intergenic
UPHS	486	VSP3719	3/12/2021	29891	A	N				intergenic
UPHS	486	VSP3719	3/12/2021	29892	A	N				intergenic
UPHS	486	VSP3719	3/12/2021	29893	A	N				intergenic
UPHS	486	VSP3719	3/12/2021	29894	A	N				intergenic
UPHS	486	VSP3719	3/12/2021	29895	A	N				intergenic
UPHS	486	VSP3719	3/12/2021	29896	A	N				intergenic
UPHS	486	VSP3719	3/12/2021	29897	A	N				intergenic
UPHS	486	VSP3719	3/12/2021	29898	A	N				intergenic
UPHS	486	VSP3719	3/12/2021	29899	A	N				intergenic
UPHS	486	VSP3719	3/12/2021	29900	A	N				intergenic
UPHS	486	VSP3719	3/12/2021	29901	A	N				intergenic
UPHS	486	VSP3719	3/12/2021	29902	A	N				intergenic
UPHS	486	VSP3719	3/12/2021	29903	A	N
UPHS	637	VSP3725	3/4/2022	241	C	U	225	0.998211	3353	intergenic
UPHS	637	VSP3725	3/4/2022	2470	C	U	228	0.999301	1431	ORF1ab	silent	nsp2
UPHS	637	VSP3725	3/4/2022	2832	A	G	225	1	1681	ORF1ab	K856R	nsp3
UPHS	637	VSP3725	3/4/2022	3037	C	U	225	0.999402	3345	ORF1ab	silent	nsp3
UPHS	637	VSP3725	3/4/2022	3466	U	A	221	0.20611	2193	ORF1ab	H1067Q	nsp3
UPHS	637	VSP3725	3/4/2022	5386	U	G	225	1	2986	ORF1ab	silent	nsp3
UPHS	637	VSP3725	3/4/2022	6310	C	U	222	0.28146	2384	ORF1ab	silent	nsp3
UPHS	637	VSP3725	3/4/2022	6513	AGUUU	delGUU	228	0.997236	1809	ORF1ab	del 3	nsp3
UPHS	637	VSP3725	3/4/2022	8393	G	A	225	1	1449	ORF1ab	A2710T	nsp3
UPHS	637	VSP3725	3/4/2022	8722	C	U	222	0.286783	2005	ORF1ab	silent	nsp4
UPHS	637	VSP3725	3/4/2022	10029	C	U	225	0.998764	809	ORF1ab	T3255I	nsp4
UPHS	637	VSP3725	3/4/2022	10449	C	A	225	1	2543	ORF1ab	P3395H	nsp5 (3CL-PRO)
UPHS	637	VSP3725	3/4/2022	11283	AGUUUGUCUGGUUUUAAGCUAAAAGACUGUGUUAUG	delGUUUGUCUG	228	0.991411	3027	ORF1ab	del 9	nsp6
UPHS	637	VSP3725	3/4/2022	11394	C	U	220	0.179245	2968	ORF1ab	T3710I	nsp6
UPHS	637	VSP3725	3/4/2022	11479	C	U	222	0.367224	2990	ORF1ab	silent	nsp6
UPHS	637	VSP3725	3/4/2022	11537	A	G	225	0.999608	2551	ORF1ab	I3758V	nsp6
UPHS	637	VSP3725	3/4/2022	12789	C	U	222	0.352883	3018	ORF1ab	T4175I	nsp9
UPHS	637	VSP3725	3/4/2022	13195	U	C	225	1	4562	ORF1ab	silent	nsp10
UPHS	637	VSP3725	3/4/2022	14408	C	U	225	1	3236	ORF1ab	P314L	nsp12 (RdRp)
UPHS	637	VSP3725	3/4/2022	15240	C	U	225	0.999291	4229	ORF1ab	silent	nsp12 (RdRp)
UPHS	637	VSP3725	3/4/2022	16956	A	G	225	1	5543	ORF1ab	silent	nsp13 (Hel)
UPHS	637	VSP3725	3/4/2022	17111	C	U	222	0.385481	5689	ORF1ab	A1215V	nsp13 (Hel)
UPHS	637	VSP3725	3/4/2022	17125	C	U	222	0.514103	6240	ORF1ab	L1220F	nsp13 (Hel)
UPHS	637	VSP3725	3/4/2022	18163	A	G	225	1	4261	ORF1ab	I1566V	nsp14 (ExoN)
UPHS	637	VSP3725	3/4/2022	18854	G	A	221	0.264522	3512	ORF1ab	C1796Y	nsp14 (ExoN)
UPHS	637	VSP3725	3/4/2022	21191	C	U	222	0.357786	3885	ORF1ab	A2575V	nsp16 (2'-O-MT)
UPHS	637	VSP3725	3/4/2022	21595	C	U	225	1	2021	S	silent	spike
UPHS	637	VSP3725	3/4/2022	21762	C	U	225	0.99801	2010	S	A67V	spike
UPHS	637	VSP3725	3/4/2022	21765	AUACAUGU	delUACAUG	228	0.997507	2006	S	del 6	spike
UPHS	637	VSP3725	3/4/2022	21846	C	U	225	1	1662	S	T95I	spike
UPHS	637	VSP3725	3/4/2022	21987	GGUGUUUAUU	delGUGUUUAUU	228	0.998361	1220	S	del 9	spike
UPHS	637	VSP3725	3/4/2022	22281	ACUUUACUUGCUUUAC	delCUUUACUUG	222	0.452991	1053	S	del 9	spike
UPHS	637	VSP3725	3/4/2022	22578	G	A	225	1	2416	S	G339D	spike
UPHS	637	VSP3725	3/4/2022	22599	G	A	225	1	2534	S	R346K	spike
UPHS	637	VSP3725	3/4/2022	22673	U	C	225	1	2090	S	S371P	spike
UPHS	637	VSP3725	3/4/2022	22674	C	U	225	1	2090	S	S371F	spike
UPHS	637	VSP3725	3/4/2022	22679	U	C	225	1	2126	S	S373P	spike
UPHS	637	VSP3725	3/4/2022	22686	C	U	225	1	2172	S	S375F	spike
UPHS	637	VSP3725	3/4/2022	22712	C	U	222	0.379747	1896	S	P384S	spike
UPHS	637	VSP3725	3/4/2022	22813	G	U	225	1	489	S	K417N	spike
UPHS	637	VSP3725	3/4/2022	22882	U	G	225	1	801	S	N440K	spike
UPHS	637	VSP3725	3/4/2022	22898	G	A	225	1	880	S	G446S	spike
UPHS	637	VSP3725	3/4/2022	22917	U	A	222	0.421844	998	S	L452Q	spike
UPHS	637	VSP3725	3/4/2022	22927	G	U	221	0.27913	1150	S	L455F	spike
UPHS	637	VSP3725	3/4/2022	22992	G	A	225	1	2077	S	S477N	spike
UPHS	637	VSP3725	3/4/2022	22995	C	A	225	0.999508	2034	S	T478K	spike
UPHS	637	VSP3725	3/4/2022	23013	A	C	225	1	2479	S	E484A	spike
UPHS	637	VSP3725	3/4/2022	23040	A	G	228	0.991729	2539	S	Q493R	spike
UPHS	637	VSP3725	3/4/2022	23048	G	A	228	0.996923	2600	S	G496S	spike
UPHS	637	VSP3725	3/4/2022	23055	A	G	225	1	2474	S	Q498R	spike
UPHS	637	VSP3725	3/4/2022	23063	A	U	225	1	2541	S	N501Y	spike
UPHS	637	VSP3725	3/4/2022	23075	U	C	225	1	2514	S	Y505H	spike
UPHS	637	VSP3725	3/4/2022	23202	C	A	225	1	2423	S	T547K	spike
UPHS	637	VSP3725	3/4/2022	23403	A	G	225	1	2889	S	D614G	spike
UPHS	637	VSP3725	3/4/2022	23525	C	U	225	0.999345	3056	S	H655Y	spike
UPHS	637	VSP3725	3/4/2022	23599	U	G	225	1	2468	S	N679K	spike
UPHS	637	VSP3725	3/4/2022	23604	C	A	225	1	2490	S	P681H	spike
UPHS	637	VSP3725	3/4/2022	23854	C	A	225	1	877	S	N764K	spike
UPHS	637	VSP3725	3/4/2022	23948	G	U	225	1	937	S	D796Y	spike
UPHS	637	VSP3725	3/4/2022	24090	A	G	222	0.296356	1866	S	D843G	spike
UPHS	637	VSP3725	3/4/2022	24130	C	A	228	0.999444	1800	S	N856K	spike
UPHS	637	VSP3725	3/4/2022	24424	A	U	225	1	1732	S	Q954H	spike
UPHS	637	VSP3725	3/4/2022	24469	U	A	228	0.998389	1862	S	N969K	spike
UPHS	637	VSP3725	3/4/2022	24503	C	U	225	1	1902	S	L981F	spike
UPHS	637	VSP3725	3/4/2022	24521	G	U	220	0.181549	2027	S	V987F	spike
UPHS	637	VSP3725	3/4/2022	25000	C	U	225	1	1516	S	silent	spike
UPHS	637	VSP3725	3/4/2022	25072	U	A	222	0.319041	1376	S	silent	spike
UPHS	637	VSP3725	3/4/2022	25584	C	U	225	0.998285	2332	ORF3a	silent	ORF3a
UPHS	637	VSP3725	3/4/2022	26270	C	U	228	0.987976	2994	E	T9I	envelope
UPHS	637	VSP3725	3/4/2022	26530	A	G	225	1	2315	M	D3G	membrane
UPHS	637	VSP3725	3/4/2022	26577	C	G	225	0.999247	1328	M	Q19E	membrane
UPHS	637	VSP3725	3/4/2022	26709	G	A	225	0.99952	2084	M	A63T	membrane
UPHS	637	VSP3725	3/4/2022	27259	A	C	225	1	1535	ORF6	silent	ORF6
UPHS	637	VSP3725	3/4/2022	27807	C	U	225	0.99962	2633	ORF7b	silent	ORF7b
UPHS	637	VSP3725	3/4/2022	28271	A	U	225	0.999686	3181	intergenic
UPHS	637	VSP3725	3/4/2022	28311	C	U	225	1	3244	N	P13L	nucleocapsid
UPHS	637	VSP3725	3/4/2022	28362	GGAGAACGCAG	delGAGAACGCA	228	0.998776	2450	N	del 9	nucleocapsid
UPHS	637	VSP3725	3/4/2022	28881	G	A	225	0.998629	1459	N	R203K	nucleocapsid
UPHS	637	VSP3725	3/4/2022	28882	G	A	225	0.998629	1459	N	silent	nucleocapsid
UPHS	637	VSP3725	3/4/2022	28883	G	C	225	0.998629	1459	N	G204R	nucleocapsid
UPHS	637	VSP3725	3/4/2022	29272	C	U	221	0.215238	1050	N	silent	nucleocapsid
UPHS	637	VSP3725	3/4/2022	29420	C	U	222	0.431393	962	N	P383S	nucleocapsid
UPHS	637	VSP3725	3/4/2022	1	A	N				intergenic
UPHS	637	VSP3725	3/4/2022	2	U	N				intergenic
UPHS	637	VSP3725	3/4/2022	3	U	N				intergenic
UPHS	637	VSP3725	3/4/2022	4	A	N				intergenic
UPHS	637	VSP3725	3/4/2022	5	A	N				intergenic
UPHS	637	VSP3725	3/4/2022	6	A	N				intergenic
UPHS	637	VSP3725	3/4/2022	7	G	N				intergenic
UPHS	637	VSP3725	3/4/2022	8	G	N				intergenic
UPHS	637	VSP3725	3/4/2022	9	U	N				intergenic
UPHS	637	VSP3725	3/4/2022	10	U	N				intergenic
UPHS	637	VSP3725	3/4/2022	11	U	N				intergenic
UPHS	637	VSP3725	3/4/2022	12	A	N				intergenic
UPHS	637	VSP3725	3/4/2022	13	U	N				intergenic
UPHS	637	VSP3725	3/4/2022	14	A	N				intergenic
UPHS	637	VSP3725	3/4/2022	15	C	N				intergenic
UPHS	637	VSP3725	3/4/2022	16	C	N				intergenic
UPHS	637	VSP3725	3/4/2022	17	U	N				intergenic
UPHS	637	VSP3725	3/4/2022	18	U	N				intergenic
UPHS	637	VSP3725	3/4/2022	19	C	N				intergenic
UPHS	637	VSP3725	3/4/2022	20	C	N				intergenic
UPHS	637	VSP3725	3/4/2022	21	C	N				intergenic
UPHS	637	VSP3725	3/4/2022	22	A	N				intergenic
UPHS	637	VSP3725	3/4/2022	23	G	N				intergenic
UPHS	637	VSP3725	3/4/2022	24	G	N				intergenic
UPHS	637	VSP3725	3/4/2022	25	U	N				intergenic
UPHS	637	VSP3725	3/4/2022	26	A	N				intergenic
UPHS	637	VSP3725	3/4/2022	27	A	N				intergenic
UPHS	637	VSP3725	3/4/2022	28	C	N				intergenic
UPHS	637	VSP3725	3/4/2022	29	A	N				intergenic
UPHS	637	VSP3725	3/4/2022	30	A	N				intergenic
UPHS	637	VSP3725	3/4/2022	31	A	N				intergenic
UPHS	637	VSP3725	3/4/2022	32	C	N				intergenic
UPHS	637	VSP3725	3/4/2022	33	C	N				intergenic
UPHS	637	VSP3725	3/4/2022	34	A	N				intergenic
UPHS	637	VSP3725	3/4/2022	35	A	N				intergenic
UPHS	637	VSP3725	3/4/2022	36	C	N				intergenic
UPHS	637	VSP3725	3/4/2022	29834	U	N				intergenic
UPHS	637	VSP3725	3/4/2022	29835	C	N				intergenic
UPHS	637	VSP3725	3/4/2022	29836	C	N				intergenic
UPHS	637	VSP3725	3/4/2022	29837	C	N				intergenic
UPHS	637	VSP3725	3/4/2022	29838	C	N				intergenic
UPHS	637	VSP3725	3/4/2022	29839	A	N				intergenic
UPHS	637	VSP3725	3/4/2022	29840	U	N				intergenic
UPHS	637	VSP3725	3/4/2022	29841	G	N				intergenic
UPHS	637	VSP3725	3/4/2022	29842	U	N				intergenic
UPHS	637	VSP3725	3/4/2022	29843	G	N				intergenic
UPHS	637	VSP3725	3/4/2022	29844	A	N				intergenic
UPHS	637	VSP3725	3/4/2022	29845	U	N				intergenic
UPHS	637	VSP3725	3/4/2022	29846	U	N				intergenic
UPHS	637	VSP3725	3/4/2022	29847	U	N				intergenic
UPHS	637	VSP3725	3/4/2022	29848	U	N				intergenic
UPHS	637	VSP3725	3/4/2022	29849	A	N				intergenic
UPHS	637	VSP3725	3/4/2022	29850	A	N				intergenic
UPHS	637	VSP3725	3/4/2022	29851	U	N				intergenic
UPHS	637	VSP3725	3/4/2022	29852	A	N				intergenic
UPHS	637	VSP3725	3/4/2022	29853	G	N				intergenic
UPHS	637	VSP3725	3/4/2022	29854	C	N				intergenic
UPHS	637	VSP3725	3/4/2022	29855	U	N				intergenic
UPHS	637	VSP3725	3/4/2022	29856	U	N				intergenic
UPHS	637	VSP3725	3/4/2022	29857	C	N				intergenic
UPHS	637	VSP3725	3/4/2022	29858	U	N				intergenic
UPHS	637	VSP3725	3/4/2022	29859	U	N				intergenic
UPHS	637	VSP3725	3/4/2022	29860	A	N				intergenic
UPHS	637	VSP3725	3/4/2022	29861	G	N				intergenic
UPHS	637	VSP3725	3/4/2022	29862	G	N				intergenic
UPHS	637	VSP3725	3/4/2022	29863	A	N				intergenic
UPHS	637	VSP3725	3/4/2022	29864	G	N				intergenic
UPHS	637	VSP3725	3/4/2022	29865	A	N				intergenic
UPHS	637	VSP3725	3/4/2022	29866	A	N				intergenic
UPHS	637	VSP3725	3/4/2022	29867	U	N				intergenic
UPHS	637	VSP3725	3/4/2022	29868	G	N				intergenic
UPHS	637	VSP3725	3/4/2022	29869	A	N				intergenic
UPHS	637	VSP3725	3/4/2022	29870	C	N				intergenic
UPHS	637	VSP3725	3/4/2022	29871	A	N				intergenic
UPHS	637	VSP3725	3/4/2022	29872	A	N				intergenic
UPHS	637	VSP3725	3/4/2022	29873	A	N				intergenic
UPHS	637	VSP3725	3/4/2022	29874	A	N				intergenic
UPHS	637	VSP3725	3/4/2022	29875	A	N				intergenic
UPHS	637	VSP3725	3/4/2022	29876	A	N				intergenic
UPHS	637	VSP3725	3/4/2022	29877	A	N				intergenic
UPHS	637	VSP3725	3/4/2022	29878	A	N				intergenic
UPHS	637	VSP3725	3/4/2022	29879	A	N				intergenic
UPHS	637	VSP3725	3/4/2022	29880	A	N				intergenic
UPHS	637	VSP3725	3/4/2022	29881	A	N				intergenic
UPHS	637	VSP3725	3/4/2022	29882	A	N				intergenic
UPHS	637	VSP3725	3/4/2022	29883	A	N				intergenic
UPHS	637	VSP3725	3/4/2022	29884	A	N				intergenic
UPHS	637	VSP3725	3/4/2022	29885	A	N				intergenic
UPHS	637	VSP3725	3/4/2022	29886	A	N				intergenic
UPHS	637	VSP3725	3/4/2022	29887	A	N				intergenic
UPHS	637	VSP3725	3/4/2022	29888	A	N				intergenic
UPHS	637	VSP3725	3/4/2022	29889	A	N				intergenic
UPHS	637	VSP3725	3/4/2022	29890	A	N				intergenic
UPHS	637	VSP3725	3/4/2022	29891	A	N				intergenic
UPHS	637	VSP3725	3/4/2022	29892	A	N				intergenic
UPHS	637	VSP3725	3/4/2022	29893	A	N				intergenic
UPHS	637	VSP3725	3/4/2022	29894	A	N				intergenic
UPHS	637	VSP3725	3/4/2022	29895	A	N				intergenic
UPHS	637	VSP3725	3/4/2022	29896	A	N				intergenic
UPHS	637	VSP3725	3/4/2022	29897	A	N				intergenic
UPHS	637	VSP3725	3/4/2022	29898	A	N				intergenic
UPHS	637	VSP3725	3/4/2022	29899	A	N				intergenic
UPHS	637	VSP3725	3/4/2022	29900	A	N				intergenic
UPHS	637	VSP3725	3/4/2022	29901	A	N				intergenic
UPHS	637	VSP3725	3/4/2022	29902	A	N				intergenic
UPHS	637	VSP3725	3/4/2022	29903	A	N
UPHS	486	VSP3778	2/24/2021	241	C	U	225	0.999167	3600	intergenic
UPHS	486	VSP3778	2/24/2021	1059	C	U	225	1	2496	ORF1ab	T265I	nsp2
UPHS	486	VSP3778	2/24/2021	3037	C	U	228	0.998873	2661	ORF1ab	silent	nsp3
UPHS	486	VSP3778	2/24/2021	3692	G	U	221	0.211733	1483	ORF1ab	V1143F	nsp3
UPHS	486	VSP3778	2/24/2021	5011	A	C	228	0.975646	2012	ORF1ab	Q1582H	nsp3
UPHS	486	VSP3778	2/24/2021	8105	G	A	221	0.729862	1018	ORF1ab	A2614T	nsp3
UPHS	486	VSP3778	2/24/2021	8123	C	U	225	1	906	ORF1ab	L2620F	nsp3
UPHS	486	VSP3778	2/24/2021	12525	C	U	225	1	1224	ORF1ab	T4087I	nsp8
UPHS	486	VSP3778	2/24/2021	14408	C	U	225	1	1495	ORF1ab	P314L	nsp12 (RdRp)
UPHS	486	VSP3778	2/24/2021	19180	G	U	225	0.998877	1781	ORF1ab	V1905L	nsp14 (ExoN)
UPHS	486	VSP3778	2/24/2021	23403	A	G	225	1	3419	S	D614G	spike
UPHS	486	VSP3778	2/24/2021	25563	G	U	225	1	3209	ORF3a	Q57H	ORF3a
UPHS	486	VSP3778	2/24/2021	27904	U	G	221	0.265204	15128	ORF8	L4R
UPHS	486	VSP3778	2/24/2021	27920	C	U	225	0.999547	15464	ORF8	silent
UPHS	486	VSP3778	2/24/2021	28300	G	U	228	0.998666	13494	N	Q9H	nucleocapsid
UPHS	486	VSP3778	2/24/2021	28677	C	U	228	0.996801	14378	N	T135I	nucleocapsid
UPHS	486	VSP3778	2/24/2021	28893	C	U	228	0.988219	9846	N	P207L	nucleocapsid
UPHS	486	VSP3778	2/24/2021	29445	C	U	225	1	3275	N	T391I	nucleocapsid
UPHS	486	VSP3778	2/24/2021	1	A	N				intergenic
UPHS	486	VSP3778	2/24/2021	2	U	N				intergenic
UPHS	486	VSP3778	2/24/2021	3	U	N				intergenic
UPHS	486	VSP3778	2/24/2021	4	A	N				intergenic
UPHS	486	VSP3778	2/24/2021	5	A	N				intergenic
UPHS	486	VSP3778	2/24/2021	6	A	N				intergenic
UPHS	486	VSP3778	2/24/2021	7	G	N				intergenic
UPHS	486	VSP3778	2/24/2021	8	G	N				intergenic
UPHS	486	VSP3778	2/24/2021	9	U	N				intergenic
UPHS	486	VSP3778	2/24/2021	10	U	N				intergenic
UPHS	486	VSP3778	2/24/2021	11	U	N				intergenic
UPHS	486	VSP3778	2/24/2021	12	A	N				intergenic
UPHS	486	VSP3778	2/24/2021	13	U	N				intergenic
UPHS	486	VSP3778	2/24/2021	14	A	N				intergenic
UPHS	486	VSP3778	2/24/2021	15	C	N				intergenic
UPHS	486	VSP3778	2/24/2021	16	C	N				intergenic
UPHS	486	VSP3778	2/24/2021	17	U	N				intergenic
UPHS	486	VSP3778	2/24/2021	18	U	N				intergenic
UPHS	486	VSP3778	2/24/2021	19	C	N				intergenic
UPHS	486	VSP3778	2/24/2021	20	C	N				intergenic
UPHS	486	VSP3778	2/24/2021	21	C	N				intergenic
UPHS	486	VSP3778	2/24/2021	22	A	N				intergenic
UPHS	486	VSP3778	2/24/2021	23	G	N				intergenic
UPHS	486	VSP3778	2/24/2021	24	G	N				intergenic
UPHS	486	VSP3778	2/24/2021	25	U	N				intergenic
UPHS	486	VSP3778	2/24/2021	26	A	N				intergenic
UPHS	486	VSP3778	2/24/2021	27	A	N				intergenic
UPHS	486	VSP3778	2/24/2021	28	C	N				intergenic
UPHS	486	VSP3778	2/24/2021	29	A	N				intergenic
UPHS	486	VSP3778	2/24/2021	30	A	N				intergenic
UPHS	486	VSP3778	2/24/2021	31	A	N				intergenic
UPHS	486	VSP3778	2/24/2021	32	C	N				intergenic
UPHS	486	VSP3778	2/24/2021	33	C	N				intergenic
UPHS	486	VSP3778	2/24/2021	34	A	N				intergenic
UPHS	486	VSP3778	2/24/2021	29843	G	N				intergenic
UPHS	486	VSP3778	2/24/2021	29844	A	N				intergenic
UPHS	486	VSP3778	2/24/2021	29845	U	N				intergenic
UPHS	486	VSP3778	2/24/2021	29846	U	N				intergenic
UPHS	486	VSP3778	2/24/2021	29847	U	N				intergenic
UPHS	486	VSP3778	2/24/2021	29848	U	N				intergenic
UPHS	486	VSP3778	2/24/2021	29849	A	N				intergenic
UPHS	486	VSP3778	2/24/2021	29850	A	N				intergenic
UPHS	486	VSP3778	2/24/2021	29851	U	N				intergenic
UPHS	486	VSP3778	2/24/2021	29852	A	N				intergenic
UPHS	486	VSP3778	2/24/2021	29853	G	N				intergenic
UPHS	486	VSP3778	2/24/2021	29854	C	N				intergenic
UPHS	486	VSP3778	2/24/2021	29855	U	N				intergenic
UPHS	486	VSP3778	2/24/2021	29856	U	N				intergenic
UPHS	486	VSP3778	2/24/2021	29857	C	N				intergenic
UPHS	486	VSP3778	2/24/2021	29858	U	N				intergenic
UPHS	486	VSP3778	2/24/2021	29859	U	N				intergenic
UPHS	486	VSP3778	2/24/2021	29860	A	N				intergenic
UPHS	486	VSP3778	2/24/2021	29861	G	N				intergenic
UPHS	486	VSP3778	2/24/2021	29862	G	N				intergenic
UPHS	486	VSP3778	2/24/2021	29863	A	N				intergenic
UPHS	486	VSP3778	2/24/2021	29864	G	N				intergenic
UPHS	486	VSP3778	2/24/2021	29865	A	N				intergenic
UPHS	486	VSP3778	2/24/2021	29866	A	N				intergenic
UPHS	486	VSP3778	2/24/2021	29867	U	N				intergenic
UPHS	486	VSP3778	2/24/2021	29868	G	N				intergenic
UPHS	486	VSP3778	2/24/2021	29869	A	N				intergenic
UPHS	486	VSP3778	2/24/2021	29870	C	N				intergenic
UPHS	486	VSP3778	2/24/2021	29871	A	N				intergenic
UPHS	486	VSP3778	2/24/2021	29872	A	N				intergenic
UPHS	486	VSP3778	2/24/2021	29873	A	N				intergenic
UPHS	486	VSP3778	2/24/2021	29874	A	N				intergenic
UPHS	486	VSP3778	2/24/2021	29875	A	N				intergenic
UPHS	486	VSP3778	2/24/2021	29876	A	N				intergenic
UPHS	486	VSP3778	2/24/2021	29877	A	N				intergenic
UPHS	486	VSP3778	2/24/2021	29878	A	N				intergenic
UPHS	486	VSP3778	2/24/2021	29879	A	N				intergenic
UPHS	486	VSP3778	2/24/2021	29880	A	N				intergenic
UPHS	486	VSP3778	2/24/2021	29881	A	N				intergenic
UPHS	486	VSP3778	2/24/2021	29882	A	N				intergenic
UPHS	486	VSP3778	2/24/2021	29883	A	N				intergenic
UPHS	486	VSP3778	2/24/2021	29884	A	N				intergenic
UPHS	486	VSP3778	2/24/2021	29885	A	N				intergenic
UPHS	486	VSP3778	2/24/2021	29886	A	N				intergenic
UPHS	486	VSP3778	2/24/2021	29887	A	N				intergenic
UPHS	486	VSP3778	2/24/2021	29888	A	N				intergenic
UPHS	486	VSP3778	2/24/2021	29889	A	N				intergenic
UPHS	486	VSP3778	2/24/2021	29890	A	N				intergenic
UPHS	486	VSP3778	2/24/2021	29891	A	N				intergenic
UPHS	486	VSP3778	2/24/2021	29892	A	N				intergenic
UPHS	486	VSP3778	2/24/2021	29893	A	N				intergenic
UPHS	486	VSP3778	2/24/2021	29894	A	N				intergenic
UPHS	486	VSP3778	2/24/2021	29895	A	N				intergenic
UPHS	486	VSP3778	2/24/2021	29896	A	N				intergenic
UPHS	486	VSP3778	2/24/2021	29897	A	N				intergenic
UPHS	486	VSP3778	2/24/2021	29898	A	N				intergenic
UPHS	486	VSP3778	2/24/2021	29899	A	N				intergenic
UPHS	486	VSP3778	2/24/2021	29900	A	N				intergenic
UPHS	486	VSP3778	2/24/2021	29901	A	N				intergenic
UPHS	486	VSP3778	2/24/2021	29902	A	N				intergenic
UPHS	486	VSP3778	2/24/2021	29903	A	N
UPHS	486	VSP3780	3/5/2021	241	C	U	228	0.997621	20177	intergenic
UPHS	486	VSP3780	3/5/2021	1059	C	U	228	0.998942	5669	ORF1ab	T265I	nsp2
UPHS	486	VSP3780	3/5/2021	3037	C	U	225	0.999136	13888	ORF1ab	silent	nsp3
UPHS	486	VSP3780	3/5/2021	3692	G	U	221	0.227143	15805	ORF1ab	V1143F	nsp3
UPHS	486	VSP3780	3/5/2021	5011	A	C	228	0.997045	13538	ORF1ab	Q1582H	nsp3
UPHS	486	VSP3780	3/5/2021	8105	G	A	222	0.469339	7958	ORF1ab	A2614T	nsp3
UPHS	486	VSP3780	3/5/2021	8123	C	U	225	0.999258	8091	ORF1ab	L2620F	nsp3
UPHS	486	VSP3780	3/5/2021	12525	C	U	228	0.99981	15826	ORF1ab	T4087I	nsp8
UPHS	486	VSP3780	3/5/2021	14408	C	U	228	0.998962	14450	ORF1ab	P314L	nsp12 (RdRp)
UPHS	486	VSP3780	3/5/2021	19180	G	U	228	0.998984	12791	ORF1ab	V1905L	nsp14 (ExoN)
UPHS	486	VSP3780	3/5/2021	21575	C	U	220	0.182257	6211	S	L5F	spike
UPHS	486	VSP3780	3/5/2021	23403	A	G	225	0.999456	18396	S	D614G	spike
UPHS	486	VSP3780	3/5/2021	25563	G	U	225	1	13858	ORF3a	Q57H	ORF3a
UPHS	486	VSP3780	3/5/2021	27920	C	U	228	0.998898	13614	ORF8	silent
UPHS	486	VSP3780	3/5/2021	28300	G	U	228	0.999667	15030	N	Q9H	nucleocapsid
UPHS	486	VSP3780	3/5/2021	28677	C	U	225	0.999872	15640	N	T135I	nucleocapsid
UPHS	486	VSP3780	3/5/2021	28893	C	U	228	0.933647	4039	N	P207L	nucleocapsid
UPHS	486	VSP3780	3/5/2021	29445	C	U	228	0.996185	1835	N	T391I	nucleocapsid
UPHS	486	VSP3780	3/5/2021	1	A	N				intergenic
UPHS	486	VSP3780	3/5/2021	2	U	N				intergenic
UPHS	486	VSP3780	3/5/2021	3	U	N				intergenic
UPHS	486	VSP3780	3/5/2021	4	A	N				intergenic
UPHS	486	VSP3780	3/5/2021	5	A	N				intergenic
UPHS	486	VSP3780	3/5/2021	6	A	N				intergenic
UPHS	486	VSP3780	3/5/2021	7	G	N				intergenic
UPHS	486	VSP3780	3/5/2021	8	G	N				intergenic
UPHS	486	VSP3780	3/5/2021	9	U	N				intergenic
UPHS	486	VSP3780	3/5/2021	10	U	N				intergenic
UPHS	486	VSP3780	3/5/2021	11	U	N				intergenic
UPHS	486	VSP3780	3/5/2021	12	A	N				intergenic
UPHS	486	VSP3780	3/5/2021	13	U	N				intergenic
UPHS	486	VSP3780	3/5/2021	14	A	N				intergenic
UPHS	486	VSP3780	3/5/2021	15	C	N				intergenic
UPHS	486	VSP3780	3/5/2021	16	C	N				intergenic
UPHS	486	VSP3780	3/5/2021	17	U	N				intergenic
UPHS	486	VSP3780	3/5/2021	18	U	N				intergenic
UPHS	486	VSP3780	3/5/2021	19	C	N				intergenic
UPHS	486	VSP3780	3/5/2021	20	C	N				intergenic
UPHS	486	VSP3780	3/5/2021	21	C	N				intergenic
UPHS	486	VSP3780	3/5/2021	22	A	N				intergenic
UPHS	486	VSP3780	3/5/2021	23	G	N				intergenic
UPHS	486	VSP3780	3/5/2021	24	G	N				intergenic
UPHS	486	VSP3780	3/5/2021	25	U	N				intergenic
UPHS	486	VSP3780	3/5/2021	26	A	N				intergenic
UPHS	486	VSP3780	3/5/2021	27	A	N				intergenic
UPHS	486	VSP3780	3/5/2021	28	C	N				intergenic
UPHS	486	VSP3780	3/5/2021	29	A	N				intergenic
UPHS	486	VSP3780	3/5/2021	30	A	N				intergenic
UPHS	486	VSP3780	3/5/2021	31	A	N				intergenic
UPHS	486	VSP3780	3/5/2021	32	C	N				intergenic
UPHS	486	VSP3780	3/5/2021	33	C	N				intergenic
UPHS	486	VSP3780	3/5/2021	34	A	N				intergenic
UPHS	486	VSP3780	3/5/2021	29841	G	N				intergenic
UPHS	486	VSP3780	3/5/2021	29842	U	N				intergenic
UPHS	486	VSP3780	3/5/2021	29843	G	N				intergenic
UPHS	486	VSP3780	3/5/2021	29844	A	N				intergenic
UPHS	486	VSP3780	3/5/2021	29845	U	N				intergenic
UPHS	486	VSP3780	3/5/2021	29846	U	N				intergenic
UPHS	486	VSP3780	3/5/2021	29847	U	N				intergenic
UPHS	486	VSP3780	3/5/2021	29848	U	N				intergenic
UPHS	486	VSP3780	3/5/2021	29849	A	N				intergenic
UPHS	486	VSP3780	3/5/2021	29850	A	N				intergenic
UPHS	486	VSP3780	3/5/2021	29851	U	N				intergenic
UPHS	486	VSP3780	3/5/2021	29852	A	N				intergenic
UPHS	486	VSP3780	3/5/2021	29853	G	N				intergenic
UPHS	486	VSP3780	3/5/2021	29854	C	N				intergenic
UPHS	486	VSP3780	3/5/2021	29855	U	N				intergenic
UPHS	486	VSP3780	3/5/2021	29856	U	N				intergenic
UPHS	486	VSP3780	3/5/2021	29857	C	N				intergenic
UPHS	486	VSP3780	3/5/2021	29858	U	N				intergenic
UPHS	486	VSP3780	3/5/2021	29859	U	N				intergenic
UPHS	486	VSP3780	3/5/2021	29860	A	N				intergenic
UPHS	486	VSP3780	3/5/2021	29861	G	N				intergenic
UPHS	486	VSP3780	3/5/2021	29862	G	N				intergenic
UPHS	486	VSP3780	3/5/2021	29863	A	N				intergenic
UPHS	486	VSP3780	3/5/2021	29864	G	N				intergenic
UPHS	486	VSP3780	3/5/2021	29865	A	N				intergenic
UPHS	486	VSP3780	3/5/2021	29866	A	N				intergenic
UPHS	486	VSP3780	3/5/2021	29867	U	N				intergenic
UPHS	486	VSP3780	3/5/2021	29868	G	N				intergenic
UPHS	486	VSP3780	3/5/2021	29869	A	N				intergenic
UPHS	486	VSP3780	3/5/2021	29870	C	N				intergenic
UPHS	486	VSP3780	3/5/2021	29871	A	N				intergenic
UPHS	486	VSP3780	3/5/2021	29872	A	N				intergenic
UPHS	486	VSP3780	3/5/2021	29873	A	N				intergenic
UPHS	486	VSP3780	3/5/2021	29874	A	N				intergenic
UPHS	486	VSP3780	3/5/2021	29875	A	N				intergenic
UPHS	486	VSP3780	3/5/2021	29876	A	N				intergenic
UPHS	486	VSP3780	3/5/2021	29877	A	N				intergenic
UPHS	486	VSP3780	3/5/2021	29878	A	N				intergenic
UPHS	486	VSP3780	3/5/2021	29879	A	N				intergenic
UPHS	486	VSP3780	3/5/2021	29880	A	N				intergenic
UPHS	486	VSP3780	3/5/2021	29881	A	N				intergenic
UPHS	486	VSP3780	3/5/2021	29882	A	N				intergenic
UPHS	486	VSP3780	3/5/2021	29883	A	N				intergenic
UPHS	486	VSP3780	3/5/2021	29884	A	N				intergenic
UPHS	486	VSP3780	3/5/2021	29885	A	N				intergenic
UPHS	486	VSP3780	3/5/2021	29886	A	N				intergenic
UPHS	486	VSP3780	3/5/2021	29887	A	N				intergenic
UPHS	486	VSP3780	3/5/2021	29888	A	N				intergenic
UPHS	486	VSP3780	3/5/2021	29889	A	N				intergenic
UPHS	486	VSP3780	3/5/2021	29890	A	N				intergenic
UPHS	486	VSP3780	3/5/2021	29891	A	N				intergenic
UPHS	486	VSP3780	3/5/2021	29892	A	N				intergenic
UPHS	486	VSP3780	3/5/2021	29893	A	N				intergenic
UPHS	486	VSP3780	3/5/2021	29894	A	N				intergenic
UPHS	486	VSP3780	3/5/2021	29895	A	N				intergenic
UPHS	486	VSP3780	3/5/2021	29896	A	N				intergenic
UPHS	486	VSP3780	3/5/2021	29897	A	N				intergenic
UPHS	486	VSP3780	3/5/2021	29898	A	N				intergenic
UPHS	486	VSP3780	3/5/2021	29899	A	N				intergenic
UPHS	486	VSP3780	3/5/2021	29900	A	N				intergenic
UPHS	486	VSP3780	3/5/2021	29901	A	N				intergenic
UPHS	486	VSP3780	3/5/2021	29902	A	N				intergenic
UPHS	486	VSP3780	3/5/2021	29903	A	N
UPHS	486	VSP3781	3/5/2021	241	C	U	228	0.999197	13694	intergenic
UPHS	486	VSP3781	3/5/2021	1059	C	U	225	0.999716	3519	ORF1ab	T265I	nsp2
UPHS	486	VSP3781	3/5/2021	3037	C	U	225	0.999356	9321	ORF1ab	silent	nsp3
UPHS	486	VSP3781	3/5/2021	3692	G	U	221	0.240206	9700	ORF1ab	V1143F	nsp3
UPHS	486	VSP3781	3/5/2021	5011	A	C	228	0.98954	7361	ORF1ab	Q1582H	nsp3
UPHS	486	VSP3781	3/5/2021	8105	G	A	222	0.482435	4156	ORF1ab	A2614T	nsp3
UPHS	486	VSP3781	3/5/2021	8123	C	U	225	0.999019	4076	ORF1ab	L2620F	nsp3
UPHS	486	VSP3781	3/5/2021	12525	C	U	228	0.999279	6931	ORF1ab	T4087I	nsp8
UPHS	486	VSP3781	3/5/2021	14408	C	U	225	0.999735	7560	ORF1ab	P314L	nsp12 (RdRp)
UPHS	486	VSP3781	3/5/2021	19180	G	U	225	0.999207	6302	ORF1ab	V1905L	nsp14 (ExoN)
UPHS	486	VSP3781	3/5/2021	21575	C	U	219	0.14421	3696	S	L5F	spike
UPHS	486	VSP3781	3/5/2021	23403	A	G	225	0.999295	11353	S	D614G	spike
UPHS	486	VSP3781	3/5/2021	25563	G	U	225	0.999698	6630	ORF3a	Q57H	ORF3a
UPHS	486	VSP3781	3/5/2021	27920	C	U	228	0.998144	7004	ORF8	silent
UPHS	486	VSP3781	3/5/2021	28300	G	U	228	0.999795	9778	N	Q9H	nucleocapsid
UPHS	486	VSP3781	3/5/2021	28677	C	U	225	1	12054	N	T135I	nucleocapsid
UPHS	486	VSP3781	3/5/2021	28893	C	U	228	0.928111	2949	N	P207L	nucleocapsid
UPHS	486	VSP3781	3/5/2021	29445	C	U	225	0.996264	1606	N	T391I	nucleocapsid
UPHS	486	VSP3781	3/5/2021	1	A	N				intergenic
UPHS	486	VSP3781	3/5/2021	2	U	N				intergenic
UPHS	486	VSP3781	3/5/2021	3	U	N				intergenic
UPHS	486	VSP3781	3/5/2021	4	A	N				intergenic
UPHS	486	VSP3781	3/5/2021	5	A	N				intergenic
UPHS	486	VSP3781	3/5/2021	6	A	N				intergenic
UPHS	486	VSP3781	3/5/2021	7	G	N				intergenic
UPHS	486	VSP3781	3/5/2021	8	G	N				intergenic
UPHS	486	VSP3781	3/5/2021	9	U	N				intergenic
UPHS	486	VSP3781	3/5/2021	10	U	N				intergenic
UPHS	486	VSP3781	3/5/2021	11	U	N				intergenic
UPHS	486	VSP3781	3/5/2021	12	A	N				intergenic
UPHS	486	VSP3781	3/5/2021	13	U	N				intergenic
UPHS	486	VSP3781	3/5/2021	14	A	N				intergenic
UPHS	486	VSP3781	3/5/2021	15	C	N				intergenic
UPHS	486	VSP3781	3/5/2021	16	C	N				intergenic
UPHS	486	VSP3781	3/5/2021	17	U	N				intergenic
UPHS	486	VSP3781	3/5/2021	18	U	N				intergenic
UPHS	486	VSP3781	3/5/2021	19	C	N				intergenic
UPHS	486	VSP3781	3/5/2021	20	C	N				intergenic
UPHS	486	VSP3781	3/5/2021	21	C	N				intergenic
UPHS	486	VSP3781	3/5/2021	22	A	N				intergenic
UPHS	486	VSP3781	3/5/2021	23	G	N				intergenic
UPHS	486	VSP3781	3/5/2021	24	G	N				intergenic
UPHS	486	VSP3781	3/5/2021	25	U	N				intergenic
UPHS	486	VSP3781	3/5/2021	26	A	N				intergenic
UPHS	486	VSP3781	3/5/2021	27	A	N				intergenic
UPHS	486	VSP3781	3/5/2021	28	C	N				intergenic
UPHS	486	VSP3781	3/5/2021	29	A	N				intergenic
UPHS	486	VSP3781	3/5/2021	30	A	N				intergenic
UPHS	486	VSP3781	3/5/2021	31	A	N				intergenic
UPHS	486	VSP3781	3/5/2021	32	C	N				intergenic
UPHS	486	VSP3781	3/5/2021	33	C	N				intergenic
UPHS	486	VSP3781	3/5/2021	34	A	N				intergenic
UPHS	486	VSP3781	3/5/2021	29841	G	N				intergenic
UPHS	486	VSP3781	3/5/2021	29842	U	N				intergenic
UPHS	486	VSP3781	3/5/2021	29843	G	N				intergenic
UPHS	486	VSP3781	3/5/2021	29844	A	N				intergenic
UPHS	486	VSP3781	3/5/2021	29845	U	N				intergenic
UPHS	486	VSP3781	3/5/2021	29846	U	N				intergenic
UPHS	486	VSP3781	3/5/2021	29847	U	N				intergenic
UPHS	486	VSP3781	3/5/2021	29848	U	N				intergenic
UPHS	486	VSP3781	3/5/2021	29849	A	N				intergenic
UPHS	486	VSP3781	3/5/2021	29850	A	N				intergenic
UPHS	486	VSP3781	3/5/2021	29851	U	N				intergenic
UPHS	486	VSP3781	3/5/2021	29852	A	N				intergenic
UPHS	486	VSP3781	3/5/2021	29853	G	N				intergenic
UPHS	486	VSP3781	3/5/2021	29854	C	N				intergenic
UPHS	486	VSP3781	3/5/2021	29855	U	N				intergenic
UPHS	486	VSP3781	3/5/2021	29856	U	N				intergenic
UPHS	486	VSP3781	3/5/2021	29857	C	N				intergenic
UPHS	486	VSP3781	3/5/2021	29858	U	N				intergenic
UPHS	486	VSP3781	3/5/2021	29859	U	N				intergenic
UPHS	486	VSP3781	3/5/2021	29860	A	N				intergenic
UPHS	486	VSP3781	3/5/2021	29861	G	N				intergenic
UPHS	486	VSP3781	3/5/2021	29862	G	N				intergenic
UPHS	486	VSP3781	3/5/2021	29863	A	N				intergenic
UPHS	486	VSP3781	3/5/2021	29864	G	N				intergenic
UPHS	486	VSP3781	3/5/2021	29865	A	N				intergenic
UPHS	486	VSP3781	3/5/2021	29866	A	N				intergenic
UPHS	486	VSP3781	3/5/2021	29867	U	N				intergenic
UPHS	486	VSP3781	3/5/2021	29868	G	N				intergenic
UPHS	486	VSP3781	3/5/2021	29869	A	N				intergenic
UPHS	486	VSP3781	3/5/2021	29870	C	N				intergenic
UPHS	486	VSP3781	3/5/2021	29871	A	N				intergenic
UPHS	486	VSP3781	3/5/2021	29872	A	N				intergenic
UPHS	486	VSP3781	3/5/2021	29873	A	N				intergenic
UPHS	486	VSP3781	3/5/2021	29874	A	N				intergenic
UPHS	486	VSP3781	3/5/2021	29875	A	N				intergenic
UPHS	486	VSP3781	3/5/2021	29876	A	N				intergenic
UPHS	486	VSP3781	3/5/2021	29877	A	N				intergenic
UPHS	486	VSP3781	3/5/2021	29878	A	N				intergenic
UPHS	486	VSP3781	3/5/2021	29879	A	N				intergenic
UPHS	486	VSP3781	3/5/2021	29880	A	N				intergenic
UPHS	486	VSP3781	3/5/2021	29881	A	N				intergenic
UPHS	486	VSP3781	3/5/2021	29882	A	N				intergenic
UPHS	486	VSP3781	3/5/2021	29883	A	N				intergenic
UPHS	486	VSP3781	3/5/2021	29884	A	N				intergenic
UPHS	486	VSP3781	3/5/2021	29885	A	N				intergenic
UPHS	486	VSP3781	3/5/2021	29886	A	N				intergenic
UPHS	486	VSP3781	3/5/2021	29887	A	N				intergenic
UPHS	486	VSP3781	3/5/2021	29888	A	N				intergenic
UPHS	486	VSP3781	3/5/2021	29889	A	N				intergenic
UPHS	486	VSP3781	3/5/2021	29890	A	N				intergenic
UPHS	486	VSP3781	3/5/2021	29891	A	N				intergenic
UPHS	486	VSP3781	3/5/2021	29892	A	N				intergenic
UPHS	486	VSP3781	3/5/2021	29893	A	N				intergenic
UPHS	486	VSP3781	3/5/2021	29894	A	N				intergenic
UPHS	486	VSP3781	3/5/2021	29895	A	N				intergenic
UPHS	486	VSP3781	3/5/2021	29896	A	N				intergenic
UPHS	486	VSP3781	3/5/2021	29897	A	N				intergenic
UPHS	486	VSP3781	3/5/2021	29898	A	N				intergenic
UPHS	486	VSP3781	3/5/2021	29899	A	N				intergenic
UPHS	486	VSP3781	3/5/2021	29900	A	N				intergenic
UPHS	486	VSP3781	3/5/2021	29901	A	N				intergenic
UPHS	486	VSP3781	3/5/2021	29902	A	N				intergenic
UPHS	486	VSP3781	3/5/2021	29903	A	N
UPHS	486	VSP3782	3/5/2021	241	C	U	225	0.998541	8223	intergenic
UPHS	486	VSP3782	3/5/2021	1059	C	U	225	1	1604	ORF1ab	T265I	nsp2
UPHS	486	VSP3782	3/5/2021	3037	C	U	225	0.999475	5720	ORF1ab	silent	nsp3
UPHS	486	VSP3782	3/5/2021	3692	G	U	221	0.244784	4841	ORF1ab	V1143F	nsp3
UPHS	486	VSP3782	3/5/2021	5011	A	C	228	0.982953	4869	ORF1ab	Q1582H	nsp3
UPHS	486	VSP3782	3/5/2021	8105	G	A	222	0.496677	3310	ORF1ab	A2614T	nsp3
UPHS	486	VSP3782	3/5/2021	8123	C	U	225	0.99941	3388	ORF1ab	L2620F	nsp3
UPHS	486	VSP3782	3/5/2021	12525	C	U	228	0.99823	5649	ORF1ab	T4087I	nsp8
UPHS	486	VSP3782	3/5/2021	14408	C	U	225	1	4006	ORF1ab	P314L	nsp12 (RdRp)
UPHS	486	VSP3782	3/5/2021	19180	G	U	228	0.998259	4595	ORF1ab	V1905L	nsp14 (ExoN)
UPHS	486	VSP3782	3/5/2021	21575	C	U	220	0.178728	2736	S	L5F	spike
UPHS	486	VSP3782	3/5/2021	23403	A	G	225	0.999167	7200	S	D614G	spike
UPHS	486	VSP3782	3/5/2021	25563	G	U	225	1	3772	ORF3a	Q57H	ORF3a
UPHS	486	VSP3782	3/5/2021	27920	C	U	225	0.998387	4341	ORF8	silent
UPHS	486	VSP3782	3/5/2021	28300	G	U	225	1	4326	N	Q9H	nucleocapsid
UPHS	486	VSP3782	3/5/2021	28677	C	U	225	1	5358	N	T135I	nucleocapsid
UPHS	486	VSP3782	3/5/2021	28893	C	U	217	0.916084	1573	N	P207L	nucleocapsid
UPHS	486	VSP3782	3/5/2021	29445	C	U	228	0.992147	764	N	T391I	nucleocapsid
UPHS	486	VSP3782	3/5/2021	1	A	N				intergenic
UPHS	486	VSP3782	3/5/2021	2	U	N				intergenic
UPHS	486	VSP3782	3/5/2021	3	U	N				intergenic
UPHS	486	VSP3782	3/5/2021	4	A	N				intergenic
UPHS	486	VSP3782	3/5/2021	5	A	N				intergenic
UPHS	486	VSP3782	3/5/2021	6	A	N				intergenic
UPHS	486	VSP3782	3/5/2021	7	G	N				intergenic
UPHS	486	VSP3782	3/5/2021	8	G	N				intergenic
UPHS	486	VSP3782	3/5/2021	9	U	N				intergenic
UPHS	486	VSP3782	3/5/2021	10	U	N				intergenic
UPHS	486	VSP3782	3/5/2021	11	U	N				intergenic
UPHS	486	VSP3782	3/5/2021	12	A	N				intergenic
UPHS	486	VSP3782	3/5/2021	13	U	N				intergenic
UPHS	486	VSP3782	3/5/2021	14	A	N				intergenic
UPHS	486	VSP3782	3/5/2021	15	C	N				intergenic
UPHS	486	VSP3782	3/5/2021	16	C	N				intergenic
UPHS	486	VSP3782	3/5/2021	17	U	N				intergenic
UPHS	486	VSP3782	3/5/2021	18	U	N				intergenic
UPHS	486	VSP3782	3/5/2021	19	C	N				intergenic
UPHS	486	VSP3782	3/5/2021	20	C	N				intergenic
UPHS	486	VSP3782	3/5/2021	21	C	N				intergenic
UPHS	486	VSP3782	3/5/2021	22	A	N				intergenic
UPHS	486	VSP3782	3/5/2021	23	G	N				intergenic
UPHS	486	VSP3782	3/5/2021	24	G	N				intergenic
UPHS	486	VSP3782	3/5/2021	25	U	N				intergenic
UPHS	486	VSP3782	3/5/2021	26	A	N				intergenic
UPHS	486	VSP3782	3/5/2021	27	A	N				intergenic
UPHS	486	VSP3782	3/5/2021	28	C	N				intergenic
UPHS	486	VSP3782	3/5/2021	29	A	N				intergenic
UPHS	486	VSP3782	3/5/2021	30	A	N				intergenic
UPHS	486	VSP3782	3/5/2021	31	A	N				intergenic
UPHS	486	VSP3782	3/5/2021	32	C	N				intergenic
UPHS	486	VSP3782	3/5/2021	33	C	N				intergenic
UPHS	486	VSP3782	3/5/2021	34	A	N				intergenic
UPHS	486	VSP3782	3/5/2021	29839	A	N				intergenic
UPHS	486	VSP3782	3/5/2021	29840	U	N				intergenic
UPHS	486	VSP3782	3/5/2021	29841	G	N				intergenic
UPHS	486	VSP3782	3/5/2021	29842	U	N				intergenic
UPHS	486	VSP3782	3/5/2021	29843	G	N				intergenic
UPHS	486	VSP3782	3/5/2021	29844	A	N				intergenic
UPHS	486	VSP3782	3/5/2021	29845	U	N				intergenic
UPHS	486	VSP3782	3/5/2021	29846	U	N				intergenic
UPHS	486	VSP3782	3/5/2021	29847	U	N				intergenic
UPHS	486	VSP3782	3/5/2021	29848	U	N				intergenic
UPHS	486	VSP3782	3/5/2021	29849	A	N				intergenic
UPHS	486	VSP3782	3/5/2021	29850	A	N				intergenic
UPHS	486	VSP3782	3/5/2021	29851	U	N				intergenic
UPHS	486	VSP3782	3/5/2021	29852	A	N				intergenic
UPHS	486	VSP3782	3/5/2021	29853	G	N				intergenic
UPHS	486	VSP3782	3/5/2021	29854	C	N				intergenic
UPHS	486	VSP3782	3/5/2021	29855	U	N				intergenic
UPHS	486	VSP3782	3/5/2021	29856	U	N				intergenic
UPHS	486	VSP3782	3/5/2021	29857	C	N				intergenic
UPHS	486	VSP3782	3/5/2021	29858	U	N				intergenic
UPHS	486	VSP3782	3/5/2021	29859	U	N				intergenic
UPHS	486	VSP3782	3/5/2021	29860	A	N				intergenic
UPHS	486	VSP3782	3/5/2021	29861	G	N				intergenic
UPHS	486	VSP3782	3/5/2021	29862	G	N				intergenic
UPHS	486	VSP3782	3/5/2021	29863	A	N				intergenic
UPHS	486	VSP3782	3/5/2021	29864	G	N				intergenic
UPHS	486	VSP3782	3/5/2021	29865	A	N				intergenic
UPHS	486	VSP3782	3/5/2021	29866	A	N				intergenic
UPHS	486	VSP3782	3/5/2021	29867	U	N				intergenic
UPHS	486	VSP3782	3/5/2021	29868	G	N				intergenic
UPHS	486	VSP3782	3/5/2021	29869	A	N				intergenic
UPHS	486	VSP3782	3/5/2021	29870	C	N				intergenic
UPHS	486	VSP3782	3/5/2021	29871	A	N				intergenic
UPHS	486	VSP3782	3/5/2021	29872	A	N				intergenic
UPHS	486	VSP3782	3/5/2021	29873	A	N				intergenic
UPHS	486	VSP3782	3/5/2021	29874	A	N				intergenic
UPHS	486	VSP3782	3/5/2021	29875	A	N				intergenic
UPHS	486	VSP3782	3/5/2021	29876	A	N				intergenic
UPHS	486	VSP3782	3/5/2021	29877	A	N				intergenic
UPHS	486	VSP3782	3/5/2021	29878	A	N				intergenic
UPHS	486	VSP3782	3/5/2021	29879	A	N				intergenic
UPHS	486	VSP3782	3/5/2021	29880	A	N				intergenic
UPHS	486	VSP3782	3/5/2021	29881	A	N				intergenic
UPHS	486	VSP3782	3/5/2021	29882	A	N				intergenic
UPHS	486	VSP3782	3/5/2021	29883	A	N				intergenic
UPHS	486	VSP3782	3/5/2021	29884	A	N				intergenic
UPHS	486	VSP3782	3/5/2021	29885	A	N				intergenic
UPHS	486	VSP3782	3/5/2021	29886	A	N				intergenic
UPHS	486	VSP3782	3/5/2021	29887	A	N				intergenic
UPHS	486	VSP3782	3/5/2021	29888	A	N				intergenic
UPHS	486	VSP3782	3/5/2021	29889	A	N				intergenic
UPHS	486	VSP3782	3/5/2021	29890	A	N				intergenic
UPHS	486	VSP3782	3/5/2021	29891	A	N				intergenic
UPHS	486	VSP3782	3/5/2021	29892	A	N				intergenic
UPHS	486	VSP3782	3/5/2021	29893	A	N				intergenic
UPHS	486	VSP3782	3/5/2021	29894	A	N				intergenic
UPHS	486	VSP3782	3/5/2021	29895	A	N				intergenic
UPHS	486	VSP3782	3/5/2021	29896	A	N				intergenic
UPHS	486	VSP3782	3/5/2021	29897	A	N				intergenic
UPHS	486	VSP3782	3/5/2021	29898	A	N				intergenic
UPHS	486	VSP3782	3/5/2021	29899	A	N				intergenic
UPHS	486	VSP3782	3/5/2021	29900	A	N				intergenic
UPHS	486	VSP3782	3/5/2021	29901	A	N				intergenic
UPHS	486	VSP3782	3/5/2021	29902	A	N				intergenic
UPHS	486	VSP3782	3/5/2021	29903	A	N
UPHS	486	VSP3807	3/1/2021	241	C	U	225	0.999613	10336	intergenic
UPHS	486	VSP3807	3/1/2021	1059	C	U	225	1	4445	ORF1ab	T265I	nsp2
UPHS	486	VSP3807	3/1/2021	3037	C	U	225	0.999593	7367	ORF1ab	silent	nsp3
UPHS	486	VSP3807	3/1/2021	5011	A	C	228	0.997521	5243	ORF1ab	Q1582H	nsp3
UPHS	486	VSP3807	3/1/2021	8105	G	A	222	0.359202	3260	ORF1ab	A2614T	nsp3
UPHS	486	VSP3807	3/1/2021	8123	C	U	225	0.997959	3430	ORF1ab	L2620F	nsp3
UPHS	486	VSP3807	3/1/2021	8354	C	G	38.474	0.144636	3132	ORF1ab	R2697G	nsp3
UPHS	486	VSP3807	3/1/2021	12525	C	U	225	1	5435	ORF1ab	T4087I	nsp8
UPHS	486	VSP3807	3/1/2021	14408	C	U	228	0.999329	5959	ORF1ab	P314L	nsp12 (RdRp)
UPHS	486	VSP3807	3/1/2021	19180	G	U	225	1	5780	ORF1ab	V1905L	nsp14 (ExoN)
UPHS	486	VSP3807	3/1/2021	23403	A	G	228	0.999734	7528	S	D614G	spike
UPHS	486	VSP3807	3/1/2021	25563	G	U	225	1	8094	ORF3a	Q57H	ORF3a
UPHS	486	VSP3807	3/1/2021	27904	U	G	129	0.122382	23157	ORF8	L4R
UPHS	486	VSP3807	3/1/2021	27920	C	U	225	0.998706	23960	ORF8	silent
UPHS	486	VSP3807	3/1/2021	28300	G	U	228	0.99984	18698	N	Q9H	nucleocapsid
UPHS	486	VSP3807	3/1/2021	28677	C	U	225	0.999887	17703	N	T135I	nucleocapsid
UPHS	486	VSP3807	3/1/2021	28893	C	U	228	0.999437	8888	N	P207L	nucleocapsid
UPHS	486	VSP3807	3/1/2021	29445	C	U	228	0.996872	5755	N	T391I	nucleocapsid
UPHS	486	VSP3807	3/1/2021	1	A	N				intergenic
UPHS	486	VSP3807	3/1/2021	2	U	N				intergenic
UPHS	486	VSP3807	3/1/2021	3	U	N				intergenic
UPHS	486	VSP3807	3/1/2021	4	A	N				intergenic
UPHS	486	VSP3807	3/1/2021	5	A	N				intergenic
UPHS	486	VSP3807	3/1/2021	6	A	N				intergenic
UPHS	486	VSP3807	3/1/2021	7	G	N				intergenic
UPHS	486	VSP3807	3/1/2021	8	G	N				intergenic
UPHS	486	VSP3807	3/1/2021	9	U	N				intergenic
UPHS	486	VSP3807	3/1/2021	10	U	N				intergenic
UPHS	486	VSP3807	3/1/2021	11	U	N				intergenic
UPHS	486	VSP3807	3/1/2021	12	A	N				intergenic
UPHS	486	VSP3807	3/1/2021	13	U	N				intergenic
UPHS	486	VSP3807	3/1/2021	14	A	N				intergenic
UPHS	486	VSP3807	3/1/2021	15	C	N				intergenic
UPHS	486	VSP3807	3/1/2021	16	C	N				intergenic
UPHS	486	VSP3807	3/1/2021	17	U	N				intergenic
UPHS	486	VSP3807	3/1/2021	18	U	N				intergenic
UPHS	486	VSP3807	3/1/2021	19	C	N				intergenic
UPHS	486	VSP3807	3/1/2021	20	C	N				intergenic
UPHS	486	VSP3807	3/1/2021	21	C	N				intergenic
UPHS	486	VSP3807	3/1/2021	22	A	N				intergenic
UPHS	486	VSP3807	3/1/2021	23	G	N				intergenic
UPHS	486	VSP3807	3/1/2021	24	G	N				intergenic
UPHS	486	VSP3807	3/1/2021	25	U	N				intergenic
UPHS	486	VSP3807	3/1/2021	26	A	N				intergenic
UPHS	486	VSP3807	3/1/2021	27	A	N				intergenic
UPHS	486	VSP3807	3/1/2021	28	C	N				intergenic
UPHS	486	VSP3807	3/1/2021	29	A	N				intergenic
UPHS	486	VSP3807	3/1/2021	30	A	N				intergenic
UPHS	486	VSP3807	3/1/2021	31	A	N				intergenic
UPHS	486	VSP3807	3/1/2021	32	C	N				intergenic
UPHS	486	VSP3807	3/1/2021	33	C	N				intergenic
UPHS	486	VSP3807	3/1/2021	34	A	N				intergenic
UPHS	486	VSP3807	3/1/2021	29844	A	N				intergenic
UPHS	486	VSP3807	3/1/2021	29845	U	N				intergenic
UPHS	486	VSP3807	3/1/2021	29846	U	N				intergenic
UPHS	486	VSP3807	3/1/2021	29847	U	N				intergenic
UPHS	486	VSP3807	3/1/2021	29848	U	N				intergenic
UPHS	486	VSP3807	3/1/2021	29849	A	N				intergenic
UPHS	486	VSP3807	3/1/2021	29850	A	N				intergenic
UPHS	486	VSP3807	3/1/2021	29851	U	N				intergenic
UPHS	486	VSP3807	3/1/2021	29852	A	N				intergenic
UPHS	486	VSP3807	3/1/2021	29853	G	N				intergenic
UPHS	486	VSP3807	3/1/2021	29854	C	N				intergenic
UPHS	486	VSP3807	3/1/2021	29855	U	N				intergenic
UPHS	486	VSP3807	3/1/2021	29856	U	N				intergenic
UPHS	486	VSP3807	3/1/2021	29857	C	N				intergenic
UPHS	486	VSP3807	3/1/2021	29858	U	N				intergenic
UPHS	486	VSP3807	3/1/2021	29859	U	N				intergenic
UPHS	486	VSP3807	3/1/2021	29860	A	N				intergenic
UPHS	486	VSP3807	3/1/2021	29861	G	N				intergenic
UPHS	486	VSP3807	3/1/2021	29862	G	N				intergenic
UPHS	486	VSP3807	3/1/2021	29863	A	N				intergenic
UPHS	486	VSP3807	3/1/2021	29864	G	N				intergenic
UPHS	486	VSP3807	3/1/2021	29865	A	N				intergenic
UPHS	486	VSP3807	3/1/2021	29866	A	N				intergenic
UPHS	486	VSP3807	3/1/2021	29867	U	N				intergenic
UPHS	486	VSP3807	3/1/2021	29868	G	N				intergenic
UPHS	486	VSP3807	3/1/2021	29869	A	N				intergenic
UPHS	486	VSP3807	3/1/2021	29870	C	N				intergenic
UPHS	486	VSP3807	3/1/2021	29871	A	N				intergenic
UPHS	486	VSP3807	3/1/2021	29872	A	N				intergenic
UPHS	486	VSP3807	3/1/2021	29873	A	N				intergenic
UPHS	486	VSP3807	3/1/2021	29874	A	N				intergenic
UPHS	486	VSP3807	3/1/2021	29875	A	N				intergenic
UPHS	486	VSP3807	3/1/2021	29876	A	N				intergenic
UPHS	486	VSP3807	3/1/2021	29877	A	N				intergenic
UPHS	486	VSP3807	3/1/2021	29878	A	N				intergenic
UPHS	486	VSP3807	3/1/2021	29879	A	N				intergenic
UPHS	486	VSP3807	3/1/2021	29880	A	N				intergenic
UPHS	486	VSP3807	3/1/2021	29881	A	N				intergenic
UPHS	486	VSP3807	3/1/2021	29882	A	N				intergenic
UPHS	486	VSP3807	3/1/2021	29883	A	N				intergenic
UPHS	486	VSP3807	3/1/2021	29884	A	N				intergenic
UPHS	486	VSP3807	3/1/2021	29885	A	N				intergenic
UPHS	486	VSP3807	3/1/2021	29886	A	N				intergenic
UPHS	486	VSP3807	3/1/2021	29887	A	N				intergenic
UPHS	486	VSP3807	3/1/2021	29888	A	N				intergenic
UPHS	486	VSP3807	3/1/2021	29889	A	N				intergenic
UPHS	486	VSP3807	3/1/2021	29890	A	N				intergenic
UPHS	486	VSP3807	3/1/2021	29891	A	N				intergenic
UPHS	486	VSP3807	3/1/2021	29892	A	N				intergenic
UPHS	486	VSP3807	3/1/2021	29893	A	N				intergenic
UPHS	486	VSP3807	3/1/2021	29894	A	N				intergenic
UPHS	486	VSP3807	3/1/2021	29895	A	N				intergenic
UPHS	486	VSP3807	3/1/2021	29896	A	N				intergenic
UPHS	486	VSP3807	3/1/2021	29897	A	N				intergenic
UPHS	486	VSP3807	3/1/2021	29898	A	N				intergenic
UPHS	486	VSP3807	3/1/2021	29899	A	N				intergenic
UPHS	486	VSP3807	3/1/2021	29900	A	N				intergenic
UPHS	486	VSP3807	3/1/2021	29901	A	N				intergenic
UPHS	486	VSP3807	3/1/2021	29902	A	N				intergenic
UPHS	486	VSP3807	3/1/2021	29903	A	N
UPHS	486	VSP3807	3/1/2021	241	C	U	225	0.999663	5937	intergenic
UPHS	486	VSP3807	3/1/2021	1059	C	U	225	1	1777	ORF1ab	T265I	nsp2
UPHS	486	VSP3807	3/1/2021	3037	C	U	225	0.998995	3981	ORF1ab	silent	nsp3
UPHS	486	VSP3807	3/1/2021	5011	A	C	228	0.998793	3313	ORF1ab	Q1582H	nsp3
UPHS	486	VSP3807	3/1/2021	8105	G	A	222	0.362137	1273	ORF1ab	A2614T	nsp3
UPHS	486	VSP3807	3/1/2021	8123	C	U	225	0.999267	1365	ORF1ab	L2620F	nsp3
UPHS	486	VSP3807	3/1/2021	12525	C	U	228	0.999619	2628	ORF1ab	T4087I	nsp8
UPHS	486	VSP3807	3/1/2021	14408	C	U	225	0.998134	2679	ORF1ab	P314L	nsp12 (RdRp)
UPHS	486	VSP3807	3/1/2021	19180	G	U	225	1	2966	ORF1ab	V1905L	nsp14 (ExoN)
UPHS	486	VSP3807	3/1/2021	23403	A	G	225	1	5204	S	D614G	spike
UPHS	486	VSP3807	3/1/2021	25563	G	U	225	1	4211	ORF3a	Q57H	ORF3a
UPHS	486	VSP3807	3/1/2021	27904	U	G	83	0.11485	9569	ORF8	L4R
UPHS	486	VSP3807	3/1/2021	27920	C	U	225	0.998889	9905	ORF8	silent
UPHS	486	VSP3807	3/1/2021	28300	G	U	225	1	8569	N	Q9H	nucleocapsid
UPHS	486	VSP3807	3/1/2021	28677	C	U	225	1	9821	N	T135I	nucleocapsid
UPHS	486	VSP3807	3/1/2021	28893	C	U	225	0.999714	3493	N	P207L	nucleocapsid
UPHS	486	VSP3807	3/1/2021	29445	C	U	228	0.996493	2851	N	T391I	nucleocapsid
UPHS	486	VSP3807	3/1/2021	35	A	N				intergenic
UPHS	486	VSP3807	3/1/2021	36	C	N				intergenic
UPHS	486	VSP3807	3/1/2021	29841	G	N				intergenic
UPHS	486	VSP3807	3/1/2021	29842	U	N				intergenic
UPHS	486	VSP3807	3/1/2021	29843	G	N				intergenic
UPHS	486	VSP3808	3/8/2021	241	C	U	225	0.998322	5958	intergenic
UPHS	486	VSP3808	3/8/2021	1059	C	U	225	1	1903	ORF1ab	T265I	nsp2
UPHS	486	VSP3808	3/8/2021	3037	C	U	225	0.999549	4431	ORF1ab	silent	nsp3
UPHS	486	VSP3808	3/8/2021	3692	G	U	222	0.628473	4355	ORF1ab	V1143F	nsp3
UPHS	486	VSP3808	3/8/2021	5011	A	C	228	0.997912	3832	ORF1ab	Q1582H	nsp3
UPHS	486	VSP3808	3/8/2021	8105	G	A	228	0.940877	2943	ORF1ab	A2614T	nsp3
UPHS	486	VSP3808	3/8/2021	8123	C	U	225	1	3090	ORF1ab	L2620F	nsp3
UPHS	486	VSP3808	3/8/2021	12525	C	U	225	1	4555	ORF1ab	T4087I	nsp8
UPHS	486	VSP3808	3/8/2021	14408	C	U	225	1	4296	ORF1ab	P314L	nsp12 (RdRp)
UPHS	486	VSP3808	3/8/2021	19180	G	U	225	0.99977	4354	ORF1ab	V1905L	nsp14 (ExoN)
UPHS	486	VSP3808	3/8/2021	23403	A	G	228	0.9994	5001	S	D614G	spike
UPHS	486	VSP3808	3/8/2021	25563	G	U	225	1	2621	ORF3a	Q57H	ORF3a
UPHS	486	VSP3808	3/8/2021	27920	C	U	225	0.999026	6163	ORF8	silent
UPHS	486	VSP3808	3/8/2021	28300	G	U	225	1	4836	N	Q9H	nucleocapsid
UPHS	486	VSP3808	3/8/2021	28677	C	U	225	0.999775	4437	N	T135I	nucleocapsid
UPHS	486	VSP3808	3/8/2021	28893	C	U	228	0.999334	1502	N	P207L	nucleocapsid
UPHS	486	VSP3808	3/8/2021	29445	C	U	225	1	1111	N	T391I	nucleocapsid
UPHS	486	VSP3808	3/8/2021	1	A	N				intergenic
UPHS	486	VSP3808	3/8/2021	2	U	N				intergenic
UPHS	486	VSP3808	3/8/2021	3	U	N				intergenic
UPHS	486	VSP3808	3/8/2021	4	A	N				intergenic
UPHS	486	VSP3808	3/8/2021	5	A	N				intergenic
UPHS	486	VSP3808	3/8/2021	6	A	N				intergenic
UPHS	486	VSP3808	3/8/2021	7	G	N				intergenic
UPHS	486	VSP3808	3/8/2021	8	G	N				intergenic
UPHS	486	VSP3808	3/8/2021	9	U	N				intergenic
UPHS	486	VSP3808	3/8/2021	10	U	N				intergenic
UPHS	486	VSP3808	3/8/2021	11	U	N				intergenic
UPHS	486	VSP3808	3/8/2021	12	A	N				intergenic
UPHS	486	VSP3808	3/8/2021	13	U	N				intergenic
UPHS	486	VSP3808	3/8/2021	14	A	N				intergenic
UPHS	486	VSP3808	3/8/2021	15	C	N				intergenic
UPHS	486	VSP3808	3/8/2021	16	C	N				intergenic
UPHS	486	VSP3808	3/8/2021	17	U	N				intergenic
UPHS	486	VSP3808	3/8/2021	18	U	N				intergenic
UPHS	486	VSP3808	3/8/2021	19	C	N				intergenic
UPHS	486	VSP3808	3/8/2021	20	C	N				intergenic
UPHS	486	VSP3808	3/8/2021	21	C	N				intergenic
UPHS	486	VSP3808	3/8/2021	22	A	N				intergenic
UPHS	486	VSP3808	3/8/2021	23	G	N				intergenic
UPHS	486	VSP3808	3/8/2021	24	G	N				intergenic
UPHS	486	VSP3808	3/8/2021	25	U	N				intergenic
UPHS	486	VSP3808	3/8/2021	26	A	N				intergenic
UPHS	486	VSP3808	3/8/2021	27	A	N				intergenic
UPHS	486	VSP3808	3/8/2021	28	C	N				intergenic
UPHS	486	VSP3808	3/8/2021	29	A	N				intergenic
UPHS	486	VSP3808	3/8/2021	30	A	N				intergenic
UPHS	486	VSP3808	3/8/2021	31	A	N				intergenic
UPHS	486	VSP3808	3/8/2021	32	C	N				intergenic
UPHS	486	VSP3808	3/8/2021	33	C	N				intergenic
UPHS	486	VSP3808	3/8/2021	34	A	N				intergenic
UPHS	486	VSP3808	3/8/2021	29842	U	N				intergenic
UPHS	486	VSP3808	3/8/2021	29843	G	N				intergenic
UPHS	486	VSP3808	3/8/2021	29844	A	N				intergenic
UPHS	486	VSP3808	3/8/2021	29845	U	N				intergenic
UPHS	486	VSP3808	3/8/2021	29846	U	N				intergenic
UPHS	486	VSP3808	3/8/2021	29847	U	N				intergenic
UPHS	486	VSP3808	3/8/2021	29848	U	N				intergenic
UPHS	486	VSP3808	3/8/2021	29849	A	N				intergenic
UPHS	486	VSP3808	3/8/2021	29850	A	N				intergenic
UPHS	486	VSP3808	3/8/2021	29851	U	N				intergenic
UPHS	486	VSP3808	3/8/2021	29852	A	N				intergenic
UPHS	486	VSP3808	3/8/2021	29853	G	N				intergenic
UPHS	486	VSP3808	3/8/2021	29854	C	N				intergenic
UPHS	486	VSP3808	3/8/2021	29855	U	N				intergenic
UPHS	486	VSP3808	3/8/2021	29856	U	N				intergenic
UPHS	486	VSP3808	3/8/2021	29857	C	N				intergenic
UPHS	486	VSP3808	3/8/2021	29858	U	N				intergenic
UPHS	486	VSP3808	3/8/2021	29859	U	N				intergenic
UPHS	486	VSP3808	3/8/2021	29860	A	N				intergenic
UPHS	486	VSP3808	3/8/2021	29861	G	N				intergenic
UPHS	486	VSP3808	3/8/2021	29862	G	N				intergenic
UPHS	486	VSP3808	3/8/2021	29863	A	N				intergenic
UPHS	486	VSP3808	3/8/2021	29864	G	N				intergenic
UPHS	486	VSP3808	3/8/2021	29865	A	N				intergenic
UPHS	486	VSP3808	3/8/2021	29866	A	N				intergenic
UPHS	486	VSP3808	3/8/2021	29867	U	N				intergenic
UPHS	486	VSP3808	3/8/2021	29868	G	N				intergenic
UPHS	486	VSP3808	3/8/2021	29869	A	N				intergenic
UPHS	486	VSP3808	3/8/2021	29870	C	N				intergenic
UPHS	486	VSP3808	3/8/2021	29871	A	N				intergenic
UPHS	486	VSP3808	3/8/2021	29872	A	N				intergenic
UPHS	486	VSP3808	3/8/2021	29873	A	N				intergenic
UPHS	486	VSP3808	3/8/2021	29874	A	N				intergenic
UPHS	486	VSP3808	3/8/2021	29875	A	N				intergenic
UPHS	486	VSP3808	3/8/2021	29876	A	N				intergenic
UPHS	486	VSP3808	3/8/2021	29877	A	N				intergenic
UPHS	486	VSP3808	3/8/2021	29878	A	N				intergenic
UPHS	486	VSP3808	3/8/2021	29879	A	N				intergenic
UPHS	486	VSP3808	3/8/2021	29880	A	N				intergenic
UPHS	486	VSP3808	3/8/2021	29881	A	N				intergenic
UPHS	486	VSP3808	3/8/2021	29882	A	N				intergenic
UPHS	486	VSP3808	3/8/2021	29883	A	N				intergenic
UPHS	486	VSP3808	3/8/2021	29884	A	N				intergenic
UPHS	486	VSP3808	3/8/2021	29885	A	N				intergenic
UPHS	486	VSP3808	3/8/2021	29886	A	N				intergenic
UPHS	486	VSP3808	3/8/2021	29887	A	N				intergenic
UPHS	486	VSP3808	3/8/2021	29888	A	N				intergenic
UPHS	486	VSP3808	3/8/2021	29889	A	N				intergenic
UPHS	486	VSP3808	3/8/2021	29890	A	N				intergenic
UPHS	486	VSP3808	3/8/2021	29891	A	N				intergenic
UPHS	486	VSP3808	3/8/2021	29892	A	N				intergenic
UPHS	486	VSP3808	3/8/2021	29893	A	N				intergenic
UPHS	486	VSP3808	3/8/2021	29894	A	N				intergenic
UPHS	486	VSP3808	3/8/2021	29895	A	N				intergenic
UPHS	486	VSP3808	3/8/2021	29896	A	N				intergenic
UPHS	486	VSP3808	3/8/2021	29897	A	N				intergenic
UPHS	486	VSP3808	3/8/2021	29898	A	N				intergenic
UPHS	486	VSP3808	3/8/2021	29899	A	N				intergenic
UPHS	486	VSP3808	3/8/2021	29900	A	N				intergenic
UPHS	486	VSP3808	3/8/2021	29901	A	N				intergenic
UPHS	486	VSP3808	3/8/2021	29902	A	N				intergenic
UPHS	486	VSP3808	3/8/2021	29903	A	N
UPHS	486	VSP3808	3/8/2021	241	C	U	225	0.998358	1218	intergenic
UPHS	486	VSP3808	3/8/2021	1059	C	U	225	1	291	ORF1ab	T265I	nsp2
UPHS	486	VSP3808	3/8/2021	3037	C	U	225	1	1053	ORF1ab	silent	nsp3
UPHS	486	VSP3808	3/8/2021	3692	G	U	222	0.556974	1097	ORF1ab	V1143F	nsp3
UPHS	486	VSP3808	3/8/2021	5011	A	C	228	0.998975	976	ORF1ab	Q1582H	nsp3
UPHS	486	VSP3808	3/8/2021	8105	G	A	228	0.945338	622	ORF1ab	A2614T	nsp3
UPHS	486	VSP3808	3/8/2021	8123	C	U	225	0.998454	647	ORF1ab	L2620F	nsp3
UPHS	486	VSP3808	3/8/2021	12525	C	U	225	0.999125	1143	ORF1ab	T4087I	nsp8
UPHS	486	VSP3808	3/8/2021	14408	C	U	225	1	773	ORF1ab	P314L	nsp12 (RdRp)
UPHS	486	VSP3808	3/8/2021	19180	G	U	225	1	971	ORF1ab	V1905L	nsp14 (ExoN)
UPHS	486	VSP3808	3/8/2021	23403	A	G	225	0.999497	1986	S	D614G	spike
UPHS	486	VSP3808	3/8/2021	25563	G	U	225	1	540	ORF3a	Q57H	ORF3a
UPHS	486	VSP3808	3/8/2021	27920	C	U	225	0.999122	1139	ORF8	silent
UPHS	486	VSP3808	3/8/2021	28300	G	U	225	1	930	N	Q9H	nucleocapsid
UPHS	486	VSP3808	3/8/2021	28677	C	U	225	0.99777	897	N	T135I	nucleocapsid
UPHS	486	VSP3808	3/8/2021	28893	C	U	225	1	214	N	P207L	nucleocapsid
UPHS	486	VSP3808	3/8/2021	29445	C	U	225	1	198	N	T391I	nucleocapsid
UPHS	486	VSP3808	3/8/2021	35	A	N				intergenic
UPHS	486	VSP3808	3/8/2021	36	C	N				intergenic
UPHS	486	VSP3808	3/8/2021	37	C	N				intergenic
UPHS	486	VSP3808	3/8/2021	29836	C	N				intergenic
UPHS	486	VSP3808	3/8/2021	29837	C	N				intergenic
UPHS	486	VSP3808	3/8/2021	29838	C	N				intergenic
UPHS	486	VSP3808	3/8/2021	29839	A	N				intergenic
UPHS	486	VSP3808	3/8/2021	29840	U	N				intergenic
UPHS	486	VSP3808	3/8/2021	29841	G	N				intergenic
UPHS	486	VSP3809	3/12/2021	241	C	U	225	0.997494	4788	intergenic
UPHS	486	VSP3809	3/12/2021	1059	C	U	225	1	1127	ORF1ab	T265I	nsp2
UPHS	486	VSP3809	3/12/2021	2274	A	C	116	0.145038	1572	ORF1ab	E670A	nsp2
UPHS	486	VSP3809	3/12/2021	3037	C	U	225	0.999462	3715	ORF1ab	silent	nsp3
UPHS	486	VSP3809	3/12/2021	5011	A	C	228	0.990215	3679	ORF1ab	Q1582H	nsp3
UPHS	486	VSP3809	3/12/2021	8105	G	A	222	0.37392	2546	ORF1ab	A2614T	nsp3
UPHS	486	VSP3809	3/12/2021	8123	C	U	228	0.999625	2665	ORF1ab	L2620F	nsp3
UPHS	486	VSP3809	3/12/2021	12525	C	U	228	0.9984	3750	ORF1ab	T4087I	nsp8
UPHS	486	VSP3809	3/12/2021	14408	C	U	225	1	2888	ORF1ab	P314L	nsp12 (RdRp)
UPHS	486	VSP3809	3/12/2021	19180	G	U	225	0.999196	3733	ORF1ab	V1905L	nsp14 (ExoN)
UPHS	486	VSP3809	3/12/2021	21575	C	U	220	0.168256	1783	S	L5F	spike
UPHS	486	VSP3809	3/12/2021	21846	C	U	221	0.259961	2058	S	T95I	spike
UPHS	486	VSP3809	3/12/2021	23403	A	G	225	1	4810	S	D614G	spike
UPHS	486	VSP3809	3/12/2021	25563	G	U	225	1	2209	ORF3a	Q57H	ORF3a
UPHS	486	VSP3809	3/12/2021	26198	C	U	222	0.30699	6466	ORF3a	T269M	ORF3a
UPHS	486	VSP3809	3/12/2021	27920	C	U	228	0.998003	5007	ORF8	silent
UPHS	486	VSP3809	3/12/2021	28300	G	U	225	1	3457	N	Q9H	nucleocapsid
UPHS	486	VSP3809	3/12/2021	28677	C	U	228	0.998745	3186	N	T135I	nucleocapsid
UPHS	486	VSP3809	3/12/2021	28893	C	U	220	0.834829	1671	N	P207L	nucleocapsid
UPHS	486	VSP3809	3/12/2021	29445	C	U	225	0.998931	935	N	T391I	nucleocapsid
UPHS	486	VSP3809	3/12/2021	1	A	N				intergenic
UPHS	486	VSP3809	3/12/2021	2	U	N				intergenic
UPHS	486	VSP3809	3/12/2021	3	U	N				intergenic
UPHS	486	VSP3809	3/12/2021	4	A	N				intergenic
UPHS	486	VSP3809	3/12/2021	5	A	N				intergenic
UPHS	486	VSP3809	3/12/2021	6	A	N				intergenic
UPHS	486	VSP3809	3/12/2021	7	G	N				intergenic
UPHS	486	VSP3809	3/12/2021	8	G	N				intergenic
UPHS	486	VSP3809	3/12/2021	9	U	N				intergenic
UPHS	486	VSP3809	3/12/2021	10	U	N				intergenic
UPHS	486	VSP3809	3/12/2021	11	U	N				intergenic
UPHS	486	VSP3809	3/12/2021	12	A	N				intergenic
UPHS	486	VSP3809	3/12/2021	13	U	N				intergenic
UPHS	486	VSP3809	3/12/2021	14	A	N				intergenic
UPHS	486	VSP3809	3/12/2021	15	C	N				intergenic
UPHS	486	VSP3809	3/12/2021	16	C	N				intergenic
UPHS	486	VSP3809	3/12/2021	17	U	N				intergenic
UPHS	486	VSP3809	3/12/2021	18	U	N				intergenic
UPHS	486	VSP3809	3/12/2021	19	C	N				intergenic
UPHS	486	VSP3809	3/12/2021	20	C	N				intergenic
UPHS	486	VSP3809	3/12/2021	21	C	N				intergenic
UPHS	486	VSP3809	3/12/2021	22	A	N				intergenic
UPHS	486	VSP3809	3/12/2021	23	G	N				intergenic
UPHS	486	VSP3809	3/12/2021	24	G	N				intergenic
UPHS	486	VSP3809	3/12/2021	25	U	N				intergenic
UPHS	486	VSP3809	3/12/2021	26	A	N				intergenic
UPHS	486	VSP3809	3/12/2021	27	A	N				intergenic
UPHS	486	VSP3809	3/12/2021	28	C	N				intergenic
UPHS	486	VSP3809	3/12/2021	29	A	N				intergenic
UPHS	486	VSP3809	3/12/2021	30	A	N				intergenic
UPHS	486	VSP3809	3/12/2021	31	A	N				intergenic
UPHS	486	VSP3809	3/12/2021	32	C	N				intergenic
UPHS	486	VSP3809	3/12/2021	33	C	N				intergenic
UPHS	486	VSP3809	3/12/2021	34	A	N				intergenic
UPHS	486	VSP3809	3/12/2021	29842	U	N				intergenic
UPHS	486	VSP3809	3/12/2021	29843	G	N				intergenic
UPHS	486	VSP3809	3/12/2021	29844	A	N				intergenic
UPHS	486	VSP3809	3/12/2021	29845	U	N				intergenic
UPHS	486	VSP3809	3/12/2021	29846	U	N				intergenic
UPHS	486	VSP3809	3/12/2021	29847	U	N				intergenic
UPHS	486	VSP3809	3/12/2021	29848	U	N				intergenic
UPHS	486	VSP3809	3/12/2021	29849	A	N				intergenic
UPHS	486	VSP3809	3/12/2021	29850	A	N				intergenic
UPHS	486	VSP3809	3/12/2021	29851	U	N				intergenic
UPHS	486	VSP3809	3/12/2021	29852	A	N				intergenic
UPHS	486	VSP3809	3/12/2021	29853	G	N				intergenic
UPHS	486	VSP3809	3/12/2021	29854	C	N				intergenic
UPHS	486	VSP3809	3/12/2021	29855	U	N				intergenic
UPHS	486	VSP3809	3/12/2021	29856	U	N				intergenic
UPHS	486	VSP3809	3/12/2021	29857	C	N				intergenic
UPHS	486	VSP3809	3/12/2021	29858	U	N				intergenic
UPHS	486	VSP3809	3/12/2021	29859	U	N				intergenic
UPHS	486	VSP3809	3/12/2021	29860	A	N				intergenic
UPHS	486	VSP3809	3/12/2021	29861	G	N				intergenic
UPHS	486	VSP3809	3/12/2021	29862	G	N				intergenic
UPHS	486	VSP3809	3/12/2021	29863	A	N				intergenic
UPHS	486	VSP3809	3/12/2021	29864	G	N				intergenic
UPHS	486	VSP3809	3/12/2021	29865	A	N				intergenic
UPHS	486	VSP3809	3/12/2021	29866	A	N				intergenic
UPHS	486	VSP3809	3/12/2021	29867	U	N				intergenic
UPHS	486	VSP3809	3/12/2021	29868	G	N				intergenic
UPHS	486	VSP3809	3/12/2021	29869	A	N				intergenic
UPHS	486	VSP3809	3/12/2021	29870	C	N				intergenic
UPHS	486	VSP3809	3/12/2021	29871	A	N				intergenic
UPHS	486	VSP3809	3/12/2021	29872	A	N				intergenic
UPHS	486	VSP3809	3/12/2021	29873	A	N				intergenic
UPHS	486	VSP3809	3/12/2021	29874	A	N				intergenic
UPHS	486	VSP3809	3/12/2021	29875	A	N				intergenic
UPHS	486	VSP3809	3/12/2021	29876	A	N				intergenic
UPHS	486	VSP3809	3/12/2021	29877	A	N				intergenic
UPHS	486	VSP3809	3/12/2021	29878	A	N				intergenic
UPHS	486	VSP3809	3/12/2021	29879	A	N				intergenic
UPHS	486	VSP3809	3/12/2021	29880	A	N				intergenic
UPHS	486	VSP3809	3/12/2021	29881	A	N				intergenic
UPHS	486	VSP3809	3/12/2021	29882	A	N				intergenic
UPHS	486	VSP3809	3/12/2021	29883	A	N				intergenic
UPHS	486	VSP3809	3/12/2021	29884	A	N				intergenic
UPHS	486	VSP3809	3/12/2021	29885	A	N				intergenic
UPHS	486	VSP3809	3/12/2021	29886	A	N				intergenic
UPHS	486	VSP3809	3/12/2021	29887	A	N				intergenic
UPHS	486	VSP3809	3/12/2021	29888	A	N				intergenic
UPHS	486	VSP3809	3/12/2021	29889	A	N				intergenic
UPHS	486	VSP3809	3/12/2021	29890	A	N				intergenic
UPHS	486	VSP3809	3/12/2021	29891	A	N				intergenic
UPHS	486	VSP3809	3/12/2021	29892	A	N				intergenic
UPHS	486	VSP3809	3/12/2021	29893	A	N				intergenic
UPHS	486	VSP3809	3/12/2021	29894	A	N				intergenic
UPHS	486	VSP3809	3/12/2021	29895	A	N				intergenic
UPHS	486	VSP3809	3/12/2021	29896	A	N				intergenic
UPHS	486	VSP3809	3/12/2021	29897	A	N				intergenic
UPHS	486	VSP3809	3/12/2021	29898	A	N				intergenic
UPHS	486	VSP3809	3/12/2021	29899	A	N				intergenic
UPHS	486	VSP3809	3/12/2021	29900	A	N				intergenic
UPHS	486	VSP3809	3/12/2021	29901	A	N				intergenic
UPHS	486	VSP3809	3/12/2021	29902	A	N				intergenic
UPHS	486	VSP3809	3/12/2021	29903	A	N
UPHS	486	VSP3809	3/12/2021	241	C	U	228	0.998139	5912	intergenic
UPHS	486	VSP3809	3/12/2021	1059	C	U	225	0.998729	787	ORF1ab	T265I	nsp2
UPHS	486	VSP3809	3/12/2021	2274	A	C	23.1759	0.128074	976	ORF1ab	E670A	nsp2
UPHS	486	VSP3809	3/12/2021	3037	C	U	225	0.999636	2745	ORF1ab	silent	nsp3
UPHS	486	VSP3809	3/12/2021	5011	A	C	228	0.998805	2511	ORF1ab	Q1582H	nsp3
UPHS	486	VSP3809	3/12/2021	8105	G	A	222	0.458019	1989	ORF1ab	A2614T	nsp3
UPHS	486	VSP3809	3/12/2021	8123	C	U	225	0.998577	2108	ORF1ab	L2620F	nsp3
UPHS	486	VSP3809	3/12/2021	12525	C	U	228	0.998996	1991	ORF1ab	T4087I	nsp8
UPHS	486	VSP3809	3/12/2021	14408	C	U	225	1	1663	ORF1ab	P314L	nsp12 (RdRp)
UPHS	486	VSP3809	3/12/2021	19180	G	U	225	1	1792	ORF1ab	V1905L	nsp14 (ExoN)
UPHS	486	VSP3809	3/12/2021	21846	C	U	222	0.303961	1237	S	T95I	spike
UPHS	486	VSP3809	3/12/2021	23403	A	G	225	1	5005	S	D614G	spike
UPHS	486	VSP3809	3/12/2021	25563	G	U	225	1	2079	ORF3a	Q57H	ORF3a
UPHS	486	VSP3809	3/12/2021	26198	C	U	222	0.296582	6349	ORF3a	T269M	ORF3a
UPHS	486	VSP3809	3/12/2021	26333	C	U	17.9657	0.12388	2567	E	T30I	envelope
UPHS	486	VSP3809	3/12/2021	27920	C	U	225	0.998937	2823	ORF8	silent
UPHS	486	VSP3809	3/12/2021	28300	G	U	225	0.999007	3022	N	Q9H	nucleocapsid
UPHS	486	VSP3809	3/12/2021	28677	C	U	228	0.999193	3717	N	T135I	nucleocapsid
UPHS	486	VSP3809	3/12/2021	28893	C	U	221	0.783847	1721	N	P207L	nucleocapsid
UPHS	486	VSP3809	3/12/2021	29445	C	U	228	0.999091	1100	N	T391I	nucleocapsid
UPHS	486	VSP3809	3/12/2021	35	A	N				intergenic
UPHS	486	VSP3809	3/12/2021	29836	C	N				intergenic
UPHS	486	VSP3809	3/12/2021	29837	C	N				intergenic
UPHS	486	VSP3809	3/12/2021	29838	C	N				intergenic
UPHS	486	VSP3809	3/12/2021	29839	A	N				intergenic
UPHS	486	VSP3809	3/12/2021	29840	U	N				intergenic
UPHS	486	VSP3809	3/12/2021	29841	G	N				intergenic
UPHS	637	VSP3811	3/4/2022	241	C	U	225	0.997658	10247	intergenic
UPHS	637	VSP3811	3/4/2022	2470	C	U	228	0.999731	3721	ORF1ab	silent	nsp2
UPHS	637	VSP3811	3/4/2022	2832	A	G	228	0.998534	3411	ORF1ab	K856R	nsp3
UPHS	637	VSP3811	3/4/2022	3037	C	U	225	0.999634	8204	ORF1ab	silent	nsp3
UPHS	637	VSP3811	3/4/2022	3466	U	A	221	0.20787	5210	ORF1ab	H1067Q	nsp3
UPHS	637	VSP3811	3/4/2022	5386	U	G	225	1	8560	ORF1ab	silent	nsp3
UPHS	637	VSP3811	3/4/2022	6310	C	U	222	0.31032	6880	ORF1ab	silent	nsp3
UPHS	637	VSP3811	3/4/2022	6513	AGUUU	delGUU	228	0.996797	4371	ORF1ab	del 3	nsp3
UPHS	637	VSP3811	3/4/2022	8393	G	A	228	0.998524	4066	ORF1ab	A2710T	nsp3
UPHS	637	VSP3811	3/4/2022	8722	C	U	221	0.257503	5631	ORF1ab	silent	nsp4
UPHS	637	VSP3811	3/4/2022	10029	C	U	228	0.995622	2284	ORF1ab	T3255I	nsp4
UPHS	637	VSP3811	3/4/2022	10449	C	A	225	1	6445	ORF1ab	P3395H	nsp5 (3CL-PRO)
UPHS	637	VSP3811	3/4/2022	11283	AGUUUGUCUGGUUU	delGUUUGUCUG	228	0.991543	6149	ORF1ab	del 9	nsp6
UPHS	637	VSP3811	3/4/2022	11394	C	U	220	0.180121	7928	ORF1ab	T3710I	nsp6
UPHS	637	VSP3811	3/4/2022	11479	C	U	222	0.362415	9605	ORF1ab	silent	nsp6
UPHS	637	VSP3811	3/4/2022	11537	A	G	228	0.999304	7186	ORF1ab	I3758V	nsp6
UPHS	637	VSP3811	3/4/2022	12789	C	U	222	0.352027	7917	ORF1ab	T4175I	nsp9
UPHS	637	VSP3811	3/4/2022	13195	U	C	225	1	12597	ORF1ab	silent	nsp10
UPHS	637	VSP3811	3/4/2022	14408	C	U	228	0.99938	8066	ORF1ab	P314L	nsp12 (RdRp)
UPHS	637	VSP3811	3/4/2022	15240	C	U	225	0.999829	11694	ORF1ab	silent	nsp12 (RdRp)
UPHS	637	VSP3811	3/4/2022	16956	A	G	225	0.999932	14768	ORF1ab	silent	nsp13 (Hel)
UPHS	637	VSP3811	3/4/2022	17111	C	U	222	0.365584	10966	ORF1ab	A1215V	nsp13 (Hel)
UPHS	637	VSP3811	3/4/2022	17125	C	U	222	0.534993	12131	ORF1ab	L1220F	nsp13 (Hel)
UPHS	637	VSP3811	3/4/2022	18163	A	G	225	0.999665	11955	ORF1ab	I1566V	nsp14 (ExoN)
UPHS	637	VSP3811	3/4/2022	18854	G	A	222	0.286344	8853	ORF1ab	C1796Y	nsp14 (ExoN)
UPHS	637	VSP3811	3/4/2022	21191	C	U	222	0.369358	9771	ORF1ab	A2575V	nsp16 (2'-O-MT)
UPHS	637	VSP3811	3/4/2022	21595	C	U	225	1	5267	S	silent	spike
UPHS	637	VSP3811	3/4/2022	21762	C	U	225	0.999166	5992	S	A67V	spike
UPHS	637	VSP3811	3/4/2022	21765	AUACAUGU	delUACAUG	228	0.998996	5977	S	del 6	spike
UPHS	637	VSP3811	3/4/2022	21846	C	U	228	0.998491	3976	S	T95I	spike
UPHS	637	VSP3811	3/4/2022	21987	GGUGUUUAUU	delGUGUUUAUU	228	0.998039	3569	S	del 9	spike
UPHS	637	VSP3811	3/4/2022	22281	ACUUUACUUGCUUUAC	delCUUUACUUG	222	0.426107	2551	S	del 9	spike
UPHS	637	VSP3811	3/4/2022	22578	G	A	225	0.99975	7989	S	G339D	spike
UPHS	637	VSP3811	3/4/2022	22599	G	A	225	0.999536	8617	S	R346K	spike
UPHS	637	VSP3811	3/4/2022	22673	U	C	228	0.998795	4980	S	S371P	spike
UPHS	637	VSP3811	3/4/2022	22675	C	U	228	0.997189	4980	S	silent	spike
UPHS	637	VSP3811	3/4/2022	22679	U	C	225	1	5074	S	S373P	spike
UPHS	637	VSP3811	3/4/2022	22686	C	U	225	0.999422	5195	S	S375F	spike
UPHS	637	VSP3811	3/4/2022	22712	C	U	222	0.416118	3946	S	P384S	spike
UPHS	637	VSP3811	3/4/2022	22813	G	U	225	0.999092	1101	S	K417N	spike
UPHS	637	VSP3811	3/4/2022	22882	U	G	225	1	1955	S	N440K	spike
UPHS	637	VSP3811	3/4/2022	22898	G	A	225	1	2196	S	G446S	spike
UPHS	637	VSP3811	3/4/2022	22917	U	A	222	0.398922	2597	S	L452Q	spike
UPHS	637	VSP3811	3/4/2022	22927	G	U	222	0.295741	2935	S	L455F	spike
UPHS	637	VSP3811	3/4/2022	22992	G	A	228	0.99956	4548	S	S477N	spike
UPHS	637	VSP3811	3/4/2022	22995	C	A	225	1	4451	S	T478K	spike
UPHS	637	VSP3811	3/4/2022	23013	A	C	225	1	5314	S	E484A	spike
UPHS	637	VSP3811	3/4/2022	23040	A	G	228	0.9967	5758	S	Q493R	spike
UPHS	637	VSP3811	3/4/2022	23048	G	A	228	0.999039	6243	S	G496S	spike
UPHS	637	VSP3811	3/4/2022	23055	A	G	228	0.999838	6167	S	Q498R	spike
UPHS	637	VSP3811	3/4/2022	23063	A	U	225	0.999697	6609	S	N501Y	spike
UPHS	637	VSP3811	3/4/2022	23075	U	C	225	1	6891	S	Y505H	spike
UPHS	637	VSP3811	3/4/2022	23202	C	A	225	0.999883	8531	S	T547K	spike
UPHS	637	VSP3811	3/4/2022	23403	A	G	228	0.999749	7973	S	D614G	spike
UPHS	637	VSP3811	3/4/2022	23525	C	U	225	0.999862	7251	S	H655Y	spike
UPHS	637	VSP3811	3/4/2022	23599	U	G	228	0.99965	5723	S	N679K	spike
UPHS	637	VSP3811	3/4/2022	23604	C	A	225	0.999656	5808	S	P681H	spike
UPHS	637	VSP3811	3/4/2022	23854	C	A	225	0.999669	3022	S	N764K	spike
UPHS	637	VSP3811	3/4/2022	23948	G	U	225	1	2562	S	D796Y	spike
UPHS	637	VSP3811	3/4/2022	24090	A	G	221	0.27628	5451	S	D843G	spike
UPHS	637	VSP3811	3/4/2022	24130	C	A	225	0.998584	4944	S	N856K	spike
UPHS	637	VSP3811	3/4/2022	24424	A	U	228	0.998171	6014	S	Q954H	spike
UPHS	637	VSP3811	3/4/2022	24469	U	A	225	0.999459	5546	S	N969K	spike
UPHS	637	VSP3811	3/4/2022	24503	C	U	228	0.99964	5551	S	L981F	spike
UPHS	637	VSP3811	3/4/2022	24521	G	U	220	0.183388	6080	S	V987F	spike
UPHS	637	VSP3811	3/4/2022	25000	C	U	225	0.999773	4397	S	silent	spike
UPHS	637	VSP3811	3/4/2022	25072	U	A	221	0.263802	3514	S	silent	spike
UPHS	637	VSP3811	3/4/2022	25584	C	U	228	0.997251	7274	ORF3a	silent	ORF3a
UPHS	637	VSP3811	3/4/2022	26270	C	U	228	0.994557	6981	E	T9I	envelope
UPHS	637	VSP3811	3/4/2022	26530	A	G	225	1	5548	M	D3G	membrane
UPHS	637	VSP3811	3/4/2022	26577	C	G	228	0.998882	3577	M	Q19E	membrane
UPHS	637	VSP3811	3/4/2022	26709	G	A	225	0.998024	5061	M	A63T	membrane
UPHS	637	VSP3811	3/4/2022	27259	A	C	228	0.999475	3812	ORF6	silent	ORF6
UPHS	637	VSP3811	3/4/2022	27807	C	U	225	1	7951	ORF7b	silent	ORF7b
UPHS	637	VSP3811	3/4/2022	28271	A	U	228	0.999777	8952	intergenic
UPHS	637	VSP3811	3/4/2022	28311	C	U	225	1	8744	N	P13L	nucleocapsid
UPHS	637	VSP3811	3/4/2022	28362	GGAGAACGCAG	delGAGAACGCA	228	0.999675	6151	N	del 9	nucleocapsid
UPHS	637	VSP3811	3/4/2022	28881	G	A	228	0.999649	2849	N	R203K	nucleocapsid
UPHS	637	VSP3811	3/4/2022	28882	G	A	225	0.998596	2849	N	silent	nucleocapsid
UPHS	637	VSP3811	3/4/2022	28883	G	C	225	1	2849	N	G204R	nucleocapsid
UPHS	637	VSP3811	3/4/2022	29272	C	U	202	0.200414	2899	N	silent	nucleocapsid
UPHS	637	VSP3811	3/4/2022	29420	C	U	222	0.441989	2534	N	P383S	nucleocapsid
UPHS	637	VSP3811	3/4/2022	1	A	N				intergenic
UPHS	637	VSP3811	3/4/2022	2	U	N				intergenic
UPHS	637	VSP3811	3/4/2022	3	U	N				intergenic
UPHS	637	VSP3811	3/4/2022	4	A	N				intergenic
UPHS	637	VSP3811	3/4/2022	5	A	N				intergenic
UPHS	637	VSP3811	3/4/2022	6	A	N				intergenic
UPHS	637	VSP3811	3/4/2022	7	G	N				intergenic
UPHS	637	VSP3811	3/4/2022	8	G	N				intergenic
UPHS	637	VSP3811	3/4/2022	9	U	N				intergenic
UPHS	637	VSP3811	3/4/2022	10	U	N				intergenic
UPHS	637	VSP3811	3/4/2022	11	U	N				intergenic
UPHS	637	VSP3811	3/4/2022	12	A	N				intergenic
UPHS	637	VSP3811	3/4/2022	13	U	N				intergenic
UPHS	637	VSP3811	3/4/2022	14	A	N				intergenic
UPHS	637	VSP3811	3/4/2022	15	C	N				intergenic
UPHS	637	VSP3811	3/4/2022	16	C	N				intergenic
UPHS	637	VSP3811	3/4/2022	17	U	N				intergenic
UPHS	637	VSP3811	3/4/2022	18	U	N				intergenic
UPHS	637	VSP3811	3/4/2022	19	C	N				intergenic
UPHS	637	VSP3811	3/4/2022	20	C	N				intergenic
UPHS	637	VSP3811	3/4/2022	21	C	N				intergenic
UPHS	637	VSP3811	3/4/2022	22	A	N				intergenic
UPHS	637	VSP3811	3/4/2022	23	G	N				intergenic
UPHS	637	VSP3811	3/4/2022	24	G	N				intergenic
UPHS	637	VSP3811	3/4/2022	25	U	N				intergenic
UPHS	637	VSP3811	3/4/2022	26	A	N				intergenic
UPHS	637	VSP3811	3/4/2022	27	A	N				intergenic
UPHS	637	VSP3811	3/4/2022	28	C	N				intergenic
UPHS	637	VSP3811	3/4/2022	29	A	N				intergenic
UPHS	637	VSP3811	3/4/2022	30	A	N				intergenic
UPHS	637	VSP3811	3/4/2022	31	A	N				intergenic
UPHS	637	VSP3811	3/4/2022	32	C	N				intergenic
UPHS	637	VSP3811	3/4/2022	33	C	N				intergenic
UPHS	637	VSP3811	3/4/2022	34	A	N				intergenic
UPHS	637	VSP3811	3/4/2022	29841	G	N				intergenic
UPHS	637	VSP3811	3/4/2022	29842	U	N				intergenic
UPHS	637	VSP3811	3/4/2022	29843	G	N				intergenic
UPHS	637	VSP3811	3/4/2022	29844	A	N				intergenic
UPHS	637	VSP3811	3/4/2022	29845	U	N				intergenic
UPHS	637	VSP3811	3/4/2022	29846	U	N				intergenic
UPHS	637	VSP3811	3/4/2022	29847	U	N				intergenic
UPHS	637	VSP3811	3/4/2022	29848	U	N				intergenic
UPHS	637	VSP3811	3/4/2022	29849	A	N				intergenic
UPHS	637	VSP3811	3/4/2022	29850	A	N				intergenic
UPHS	637	VSP3811	3/4/2022	29851	U	N				intergenic
UPHS	637	VSP3811	3/4/2022	29852	A	N				intergenic
UPHS	637	VSP3811	3/4/2022	29853	G	N				intergenic
UPHS	637	VSP3811	3/4/2022	29854	C	N				intergenic
UPHS	637	VSP3811	3/4/2022	29855	U	N				intergenic
UPHS	637	VSP3811	3/4/2022	29856	U	N				intergenic
UPHS	637	VSP3811	3/4/2022	29857	C	N				intergenic
UPHS	637	VSP3811	3/4/2022	29858	U	N				intergenic
UPHS	637	VSP3811	3/4/2022	29859	U	N				intergenic
UPHS	637	VSP3811	3/4/2022	29860	A	N				intergenic
UPHS	637	VSP3811	3/4/2022	29861	G	N				intergenic
UPHS	637	VSP3811	3/4/2022	29862	G	N				intergenic
UPHS	637	VSP3811	3/4/2022	29863	A	N				intergenic
UPHS	637	VSP3811	3/4/2022	29864	G	N				intergenic
UPHS	637	VSP3811	3/4/2022	29865	A	N				intergenic
UPHS	637	VSP3811	3/4/2022	29866	A	N				intergenic
UPHS	637	VSP3811	3/4/2022	29867	U	N				intergenic
UPHS	637	VSP3811	3/4/2022	29868	G	N				intergenic
UPHS	637	VSP3811	3/4/2022	29869	A	N				intergenic
UPHS	637	VSP3811	3/4/2022	29870	C	N				intergenic
UPHS	637	VSP3811	3/4/2022	29871	A	N				intergenic
UPHS	637	VSP3811	3/4/2022	29872	A	N				intergenic
UPHS	637	VSP3811	3/4/2022	29873	A	N				intergenic
UPHS	637	VSP3811	3/4/2022	29874	A	N				intergenic
UPHS	637	VSP3811	3/4/2022	29875	A	N				intergenic
UPHS	637	VSP3811	3/4/2022	29876	A	N				intergenic
UPHS	637	VSP3811	3/4/2022	29877	A	N				intergenic
UPHS	637	VSP3811	3/4/2022	29878	A	N				intergenic
UPHS	637	VSP3811	3/4/2022	29879	A	N				intergenic
UPHS	637	VSP3811	3/4/2022	29880	A	N				intergenic
UPHS	637	VSP3811	3/4/2022	29881	A	N				intergenic
UPHS	637	VSP3811	3/4/2022	29882	A	N				intergenic
UPHS	637	VSP3811	3/4/2022	29883	A	N				intergenic
UPHS	637	VSP3811	3/4/2022	29884	A	N				intergenic
UPHS	637	VSP3811	3/4/2022	29885	A	N				intergenic
UPHS	637	VSP3811	3/4/2022	29886	A	N				intergenic
UPHS	637	VSP3811	3/4/2022	29887	A	N				intergenic
UPHS	637	VSP3811	3/4/2022	29888	A	N				intergenic
UPHS	637	VSP3811	3/4/2022	29889	A	N				intergenic
UPHS	637	VSP3811	3/4/2022	29890	A	N				intergenic
UPHS	637	VSP3811	3/4/2022	29891	A	N				intergenic
UPHS	637	VSP3811	3/4/2022	29892	A	N				intergenic
UPHS	637	VSP3811	3/4/2022	29893	A	N				intergenic
UPHS	637	VSP3811	3/4/2022	29894	A	N				intergenic
UPHS	637	VSP3811	3/4/2022	29895	A	N				intergenic
UPHS	637	VSP3811	3/4/2022	29896	A	N				intergenic
UPHS	637	VSP3811	3/4/2022	29897	A	N				intergenic
UPHS	637	VSP3811	3/4/2022	29898	A	N				intergenic
UPHS	637	VSP3811	3/4/2022	29899	A	N				intergenic
[truncated: 12,035 more rows]
